# Supplementary material for: Novel Inducers of the Envelope Stress Response BaeSR in Salmonella Typhimurium: BaeR Is Critically Required for Tungstate Waste Disposal
Source: PLoS One. 2011 Aug 23;6(8):e23713. doi: 10.1371/journal.pone.0023713 (PMC3160322; doi:10.1371/journal.pone.0023713)
Supplement: DataS1 — Normalised log of ratio of the microarray results in LB and Tungstate 20mM for Salmonella SL1344 and baeR mutant. (XLSX) [file pone.0023713.s003.xlsx]

## Sheet: Sheet1
Dataset 1
normalized log ratio of each replicate
http://www.ncbi.nlm.nih.gov/geo/query/acc.cgi?acc=GSE28861
REF_ID	LB_baeR_rep1	LB_baeR_rep2	LB_baeR_rep3	LB_WT_rep1	LB_WT_rep2	LB_WT_rep3	W_WT_rep1	W_WT_rep2	W_WT_rep3	W_baeR_rep1	W_baeR_rep2	W_baeR_rep3	W_baeR_rep4	W_baeR_rep5
SL3370	0.365397	0.419099	0.0442296	0.596491	0.52458	0.429733	1.16286	1.27804	0.588091	0.646107	0.523697	0.768935	0.481472	0.847471
SL3079	-0.329164	-0.294058	-0.715962	0.319895	-0.00120337	-0.285694	-0.331177	-0.308781	-0.397613	1.21362	0.307544	-0.00688918	0.122554	0.0686042
SL2087	-2.30942	-2.14372	-2.23935	-2.10915	-2.189	-2.40341	-2.2437	-2.47309	-1.96644	2.17896	1.01898	0.190818	2.58461	0.186119
SL4130	-0.752937	-0.923002	-0.766056	-1.06867	-0.895176	-0.899139	-0.967184	-1.0753	-1.12252	-1.38081	-1.18589	-1.0529	-1.25452	-1.16277
SL0828	-0.633933	-0.176681	0.346833	0.157394	-0.391098	0.191893	0.280394	0.155031	0.306335	0.809592	-0.240822	-0.191649	-0.0948877	-0.0173348
SL4506	0.124471	0.465688	0.700546	0.373188	0.218802	0.750636	0.231308	0.00345503	0.522246	1.04015	0.32108	0.0480334	0.577835	0.176262
SL3234	-1.34793	-1.37804	-1.5741	-1.58851	-1.38797	-1.76168	-1.37212	-1.49986	-1.64083	-1.78086	-1.51203	-1.47487	-1.64532	-1.56492
SL0328	-1.43187	-1.20873	-0.32368	-1.35297	-1.167	-0.543859	-1.2979	-1.45769	-0.561737	-0.711086	-0.767755	-0.842717	-0.849157	-0.895294
SL0881	0.577124	1.10388	3.77015	0.495176	0.954681	3.4201	0.746156	0.684935	1.6352	1.99185	0.844025	1.02534	0.596261	0.895662
SL3521	-1.096	-1.00886	-0.986307	-1.38345	-1.42324	-0.660237	-1.10523	-1.14281	-0.630206	-0.762744	-0.430068	-0.510452	-0.213659	-0.689186
SL1028	1.60026	1.60991	1.62411	1.11865	1.08021	1.45173	0.786962	0.837346	0.648689	-0.711395	-1.08344	-0.965772	-0.818736	-1.11447
SL4118	-0.57126	-0.545724	-0.53768	-0.816111	-0.809331	-0.807448	-0.847109	-1.1227	-0.519423	-0.372297	-0.660805	-0.870147	-0.437804	-1.01923
SL1608	-0.867234	-0.630439	-0.764918	-0.876417	-0.887652	-0.879929	-0.608731	-0.423057	-0.870939	-1.03254	-1.05545	-0.974894	-1.09536	-0.947887
SL2231	2.54055	2.29269	0.100365	2.56928	2.65135	-0.126849	3.06053	3.18999	1.64904	-0.324412	0.877934	0.953981	0.796773	1.06655
SL0074	0.920961	1.39884	-0.26184	0.187918	0.926913	-0.488993	1.19081	0.785134	0.776043	0.128056	-0.759611	0.223944	-1.05787	0.558577
SL2706	-0.60001	-0.220594	-0.419295	-0.706868	-0.551618	-0.770986	-1.28025	-0.918011	-0.966486	-0.846987	-1.01633	-1.12715	-1.1354	-1.07648
SL3522	-0.462994	-0.219147	0.0315831	-0.546696	-0.591484	-0.133839	-0.403683	-0.401083	0.0294342	-0.200154	-0.806774	-0.782277	-0.706966	-0.841021
SL3453	0.705599	0.303761	0.254918	1.1646	0.838257	0.665989	0.269904	0.206942	0.276742	0.996547	0.782572	0.5127	1.01532	0.504654
SL0435	2.93396	1.68432	2.35534	4.29024	3.49978	2.3049	2.48326	1.43982	3.1478	1.99602	0.61236	-0.142523	2.8938	-0.204254
SL2272	0.414767	0.457018	0.429643	0.271892	0.182821	0.396096	0.365368	0.425457	0.268491	-0.0552081	1.05248	1.07731	0.982882	0.998671
SL1493	1.68173	1.64937	2.15067	1.07409	1.2268	2.20005	3.059	3.34361	3.38902	1.26471	3.26341	3.59324	3.16257	3.52727
SL1110	2.36858	2.3651	1.87079	2.19445	2.11438	1.81244	1.42136	1.59963	1.28985	-0.0130888	0.576146	0.166097	-0.00973321	0.234144
STM14_0925	-0.618531	-0.293791	-0.665366	-0.38818	-0.468646	-0.494813	-0.569172	-0.838832	-0.394598	-0.0662822	-0.335293	-0.180063	-0.423322	-0.0607848
SEN1946
SL3826	-2.08766	-1.76172	-1.25405	-2.08728	-2.14658	-1.63153	-1.68433	-1.99665	-1.45478	-1.53394	-1.9501	-2.01497	-2.02152	-2.03834
omrA	-0.389475	-0.426201	1.43668	-0.779323		1.10304	0.00878151	-0.462468	2.27213	4.42583	4.08213	3.37313	4.73338	4.19046
SL1266	-0.458418	-0.203426	-0.522666	-0.648987	-0.519569	-0.376419	-0.294603	-0.0609895	-0.411404	-0.0314875	-0.319648	-0.192166	-0.306595	-0.354413
SL1558	0.127055	-0.0835887	-0.286308	0.489142	0.214267	0.0121142	-0.214829	-0.15863	0.101722	0.379426	0.087979	-0.216465	0.418467	-0.328415
SL2176	-0.883526	-0.577229	-0.776607	-0.819117	-0.873125	-0.967256	-1.03392	-1.60287	-0.998596	0.455109	-0.40421	-0.709801	-0.5099	-0.620963
SL0638	0.0631217	0.780723	1.09971	-0.225585	0.0709678	0.950344	0.460168	0.228847	0.837927	0.737225	0.919501	1.38665	0.51451	1.20994
SL0929	0.420185	0.143802	0.208247	0.507346	0.332904	0.336791	-0.0917772	-0.109235	0.11083	0.52886	0.198555	0.0773416	0.356799	0.083356
SL3285	0.388253	0.115668	0.495612	0.585009	0.293502	0.675045	0.0745254	-0.0543792	0.270865	1.07216	0.431109	0.36096	0.642888	0.444905
STM14_1081	1.55001	1.52517	1.39582	1.45078	1.4423	1.51519	0.842079	0.983074	1.21369	1.4441	1.2324	1.04311	1.16778	1.15254
SL0026	-2.02086	-1.50261	-1.93292	-1.82346	-1.75775	-2.09662	-1.32836	-1.47433	-1.84089	-1.93802	-1.67487	-1.62213	-1.79627	-1.45721
SL4124	0.256253	0.215349	0.229693	-0.118165	0.330326	0.0391402	0.0452552	0.152622	0.2353	1.90463	1.53058	1.46439	1.56333	1.68199
SL4423	0.807786	0.496017	0.29115	0.635153	0.653361	0.344958	0.531063	0.634588	0.188284	0.523669	0.88207	0.872508	0.976272	0.851073
SL1456	-0.775311	-1.05114	-1.08773	-0.579011	-0.960781	-1.01295	-0.720746	-0.510607	-0.971756	-0.476245	-0.034302	0.210427	-0.18266	0.18307
SL4398	0.0842039	-0.068888	-0.388441	-0.226574	0.0828077	-0.555309	0.68783	0.581908	-0.591549	-0.793778	-0.22252	-0.219508	-0.157709	-0.148497
SL2921	0.0744241	-0.00887326	-0.408651	-0.814644	-0.346828	-0.552666	0.0145961	0.431821	-0.899544	-1.15347	-0.583204	-0.520009	-0.399716	-0.551187
STM2210	-2.12082	-1.7914	-2.04841	-1.49897	-2.14133	-2.04049	-1.99292	-2.06823	-1.91145	-1.42026	-1.88505	-1.59269	-1.73376	-1.61139
SL3845	-0.172439	-0.157062	-0.493841	-0.0546337	-0.1881	-0.337589	0.0393533	0.140232	-0.134181	-0.395347	-0.214532	-0.264119	-0.363471	-0.151419
SL1237	1.16186	0.874777	1.05437	1.25722	1.20962	1.05146	0.921752	0.894013	0.911586	0.938894	0.802365	0.734527	0.997531	0.740179
SL1786	-0.327442	-0.445736	-0.691394	-0.0107095	-0.366166	-0.493075	-0.2452	-0.337911	-0.405273	-0.521004	0.0717091	0.154074	-0.232544	0.159206
SL1751	1.10491	0.788469	1.00147	1.35082	1.29248	1.13746	1.2941	1.16508	1.29981	1.93714	1.7079	1.76733	1.6686	1.60353
SL2459	-0.387216	-0.43644	-0.377668	0.168404	0.0131713	-0.162329	-0.381142	-0.178012	-0.354373	-0.0220587	-0.362523	-0.324091	-0.455409	-0.110591
SL0355	-0.679509	-0.671616	0.065783	-0.469604	-0.651552	0.430534	0.615148	0.824747	2.06258	-0.322647	1.38643	1.78793	1.37357	1.43173
SL0113	-0.689853	-0.368348	-0.384418	-0.916734	-0.470235	-0.379194	-0.578474	-0.867114	-0.532986	-0.0619627	-0.537895	-0.585357	-0.205494	-0.505652
SL3260	1.8695	1.75805	1.34436	2.6171	2.14068	1.64817	1.44997	1.54553	1.53168	1.94865	1.39959	1.20146	1.68344	1.16753
SL4262	3.59284	3.24725	2.50834	2.4717	3.32166	2.42658	3.80469	3.95468	1.85437	-0.682173	1.68665	1.77794	1.28597	2.17425
SL2642	-1.5072	-1.32475	-1.40331	-1.62846	-1.26684	-1.69715	-1.41732	-1.54647	-1.68208	-1.51878	-1.6346	-1.53299	-1.80731	-1.73744
SL3976	0.0827866	-0.0480617	-0.583978	0.315191	0.244232	-0.396333	-0.203412	-0.239262	-0.351311	0.109528	0.0649774	-0.0424407	0.0244711	0.00489513
STM4422	-1.13075	-0.948162	-1.13312	-1.39781	-1.28631	-1.37977	-1.61785	-1.67265	-1.53668	-1.53171	-1.58501	-1.83713	-1.52436	-1.59475
SL0163	1.26135	1.66909	0.970976	0.897827	1.09484	0.992171	1.26853	1.01253	1.9456	0.925469	-0.0897395	0.348038	-0.27396	0.284671
SL4225	0.344861	0.791276	0.160454	-0.0135475	-0.0886982	0.776762	0.634569	0.60396	1.04074	0.466321	0.583165	0.722753	0.338202	0.791856
SL2850	3.18999	3.06114	3.21011	2.88649	2.61517	3.42945	1.4461	1.62029	0.906682	-0.105737	-0.905394	-0.671513	-0.795158	-1.05272
SL0324	-1.37577	-0.950553	-0.235524	-1.8767	-1.46239	-0.667008	-1.18486	-1.47196	-0.631396	-0.718619	-1.43609	-1.79868	-1.25453	-1.83316
SL4409	0.872826	0.60577	0.4863	1.07931	0.845535	0.608913	0.747754	0.778562	0.812691	1.60341	1.19904	1.18276	1.20685	1.21074
SL2682	-1.34535	-0.88555	-0.11247	-1.48556	-1.37531	-0.238239	-1.60605	-1.59858	-0.210175	-0.515971	-0.569448	-0.854112	-0.791883	-1.04965
SL0982	-0.204199	0.0291499	-0.0923184	-0.583717	-0.361195	-0.186797	-0.118331	0.0736952	-0.380765	-0.792116	0.147276	0.269717	-0.00927883	0.176024
STM14_0347	-0.755643	-0.319922	0.124139	-0.990543	-0.655521	-0.272823	-0.911973	-1.08304	-0.075831	-0.318726	-0.894526	-0.93526	-0.493735	-0.776347
SL2597	-0.406815	-0.0361013	1.06796	-0.448714	-0.32902	-0.376204	-0.557034	-0.465665	-0.540907	-0.929142	-1.47701	-1.35859	-1.62086	-1.36788
SL2728	-0.866784	-0.569189	-1.39905	-1.19847	-1.05103	-1.19699	-0.774922	-1.00139	-1.25447	-1.05732	-1.4088	-1.26225	-1.36785	-1.2134
SL2826	-0.356413	-0.506282	-1.29813	-0.490358	-0.74009	-1.10192	-0.531952	-0.565841	-0.746764	0.096269	0.100758	0.0018809	0.0278632	-0.0633804
SL0212	3.10128	2.90825	3.13148	2.89717	3.18945	3.01322	3.08214	3.13225	3.12871	1.64757	3.27782	3.30597	2.7015	3.10018
SL4471	0.400992	0.474372	0.733754	0.0132811	-0.0939225	0.485087	-0.948363	-0.939849	-0.9147	-0.924651	-0.648735	-0.516834	-0.718379	-0.657647
SEN2471
SL2475	-1.19751	-1.19888	-1.02896	-1.21576	-1.13772	-1.1028	-1.12766	-1.20252	-0.909115	-1.01643	-0.776381	-0.765126	-0.773317	-0.698453
ryfA	1.80354	1.57428	1.22357	1.09714	1.26975	1.04183	1.77958	1.60873	1.06694	0.664783	1.07866	1.09277	0.860443	0.955089
SL4068	0.0420294	0.561739	0.717641	0.600448	0.284244	0.502079	0.380582	0.00687957	0.686761	0.58148	1.02636	1.33345	0.833145	1.04101
SL1205	0.617787	0.764296	0.410394	1.1183	0.961161	0.590912	0.527886	0.563871	0.697763	0.861799	0.988701	1.00218	0.792908	1.15152
isrH_1_2	0.936464	0.94365	0.306612	0.0714088	0.877342	0.15029	1.04117	1.18776	0.400972	-1.12284	0.241534	0.376094	-0.154125	0.591722
SL4055	-0.166714	0.151305	0.319091	-0.00904147	-0.236446	0.0913061	0.0353804	0.0414782	0.164739	0.186018	-0.44981	-0.299376	-0.330894	-0.404975
SL2643	0.054862	0.227958	0.558292	-0.454487	0.155997	0.271199	-0.717193	-0.73331	0.0731139	0.0870926	-0.022054	-0.278654	-0.276489	-0.169703
SL3092	-0.766312	-0.859904	-1.1033	-1.06017	-0.874684	-1.11192	-0.709214	-0.48882	-1.09586	-1.314	-1.27649	-0.830075	-0.824666	-1.01408
rygC	-0.733171	-0.524217	-0.647317	-0.574902	-0.6345	-0.61556	-0.324449	-0.35332	-0.18635	-0.546637	-0.426217	-0.0750729	-0.497544	-0.163456
SL2668	0.243702	0.997786	1.06139	-0.0327342	0.483991	0.860164	0.745399	0.452599	1.38749	0.787824	-0.56895	-0.252471	-0.922798	-0.345875
SL1278	-1.45069	-1.36284	-1.39425	-1.19065	-1.34034	-1.11873	-1.11239	-1.17326	-0.918542	-0.756069	-1.10038	-0.991774	-1.27811	-1.01166
SL2647	3.69515	3.45481	3.08013	4.4808	4.15212	3.35031	3.52889	3.61013	3.45221	3.10557	3.54785	3.4364	3.99314	3.464
SL3366	1.5661	1.54446	1.94272	1.34907	1.52489	1.74216	1.32664	1.34157	1.9527	1.46968	1.30461	1.25302	1.43653	1.1815
SL3046	1.4126	0.874424	0.964363	1.60981	1.59386	0.967741	1.73514	1.831	0.874233	0.662809	1.21781	1.15684	1.30946	1.24465
SL3886	-0.528557	-0.585754	-0.677044	0.115632	-0.415693	-0.619797	-0.45144	-0.537934	-0.15412	0.371004	0.28989	0.078998	0.607156	0.111039
SL4522	-2.02825	-1.86313	-2.27692	-1.77962	-1.52846	-2.34763	-1.91495	-2.07621	-1.8792	-1.91689	-2.08061	-2.32107	-2.12297	-2.10058
SL1719	-1.95138	-1.5917	-0.664876	-2.30302	-2.15666	-0.928851	-2.02279	-2.157	-0.838246	-1.08088	-1.27011	-1.54413	-1.34924	-1.34379
SL3429	0.936898	1.01071	0.530119	1.21076	1.00221	0.6951	1.02476	1.11177	0.797655	0.636908	0.938167	0.977545	0.995066	0.935882
SL1657	0.36957	0.201674	0.301176	0.00122639	0.0704697	0.215672	0.522213	0.549358	0.427022	0.321246	0.495403	0.375068	0.704498	0.420397
SL1858	2.85428	2.5889	2.48566	2.39589	2.35523	2.29917	1.7316	1.9124	0.518785	-1.09517	-0.958044	-0.249393	-1.44735	-0.344809
SL0533	-0.391383	0.0192534	0.682293	-0.347519	0.0346853	0.607853	0.164057	-0.172143	0.488307	1.1094	-1.7452	-0.579576	-1.63625	-0.65815
STM0467	1.61721	2.41626	4.74796	0.954786	1.35284	4.62296	1.88101	1.46481	4.55605	3.4108	2.83722	2.82771	2.7692	2.39395
SEN1979
SL1607	-0.811966	-0.765889	-0.618789	-0.669351	-0.661669	-0.764838	-0.793296	-0.761621	-0.780447	-0.687002	-0.610903	-0.554717	-0.650348	-0.694525
SL3599	-0.804337	-0.228519	0.000174269	-0.877783	-0.857651	-0.12812	-0.341979	-0.981741	-0.149837	-0.0454118	-1.16107	-0.977556	-1.21712	-0.904905
SL4005	1.14274	0.640431	0.235661	0.920699	1.14269	0.350907	0.648859	0.776257	0.676945	0.55081	0.558168	0.441444	0.69385	0.606239
sTnc710	0.611279	0.90983	0.962167	0.531443	0.43962	0.798684	0.441402	0.289208	0.458549	0.943152	1.17551	1.17648	1.15835	1.10023
SL3189	3.89283	3.62847	2.68423	3.67614	3.68854	2.53455	1.60986	1.80301	0.534122	-1.49895	-1.68566	-1.14262	-1.76508	-1.23921
SLP2_0014	-0.952358	-0.354452	-0.332164	-1.43144	-0.908738	-0.574411	-0.68256	-0.498099	-0.563923	-0.186874	-0.489381	-0.52641	-0.282419	-0.60992
SL1683	1.95348	1.88025	1.61458	1.89883	1.92197	1.71603	1.69113	1.70064	1.75707	2.19343	2.46875	2.50872	3.07409	2.33167
SL4376	0.0504283	0.036362	0.164865	-0.624797	-0.418837	0.107662	-0.32769	-0.35177	0.303524	0.0344189	-0.301893	-0.11031	-0.549168	-0.385653
SL2216	-0.407443	0.021811	-0.588933	-0.557791	-0.139291	-0.7462	-0.627492	-0.671037	-0.414736	-0.999611	-1.23851	-0.821466	-1.2354	-0.888304
SL0087	0.716272	1.6883	1.7585	0.917412	1.01253	1.56117	0.955175	0.801981	1.77911	1.51756	0.438467	1.23965	0.386348	1.23973
SL0616	-0.301352	-0.278571	-0.0305764	0.582286	0.184871	0.201814	0.0113612	0.144962	0.548277	0.873717	1.46829	1.51461	1.20908	1.58034
SLP1_0071	-0.215927	0.537713	0.627954	-0.278499	-0.213655	0.101461	0.194764	0.0373719	0.202955	0.025964	-0.554371	-0.414715	-0.546093	-0.605135
SEN1997
SL3946	0.424722	0.363564	0.678179	0.19533	0.125292	0.465481	0.179468	0.0974812	0.329736	0.412518	0.214324	0.0517116	0.0190876	0.158496
STM14_4415	-0.916466	-0.858654	-0.522419	-1.20921	-0.759031	-0.701862	-1.08628	-0.84255	-0.880334	-0.162539	-1.95144	-1.79748	-2.12877	-1.67132
SL2014	-1.18539	-0.433043	0.241671	-1.95525	-1.65517	0.787313	1.02129	1.52379	-0.515814	-0.757893	-1.01354	0.579157	-2.08722	0.575944
SL3862	0.643819	0.322921	-0.254847	0.216381	0.523582	-0.321957	0.309722	0.426724	0.0738525	0.595135	0.21012	-0.304203	0.886858	-0.356002
SL3388	4.02307	3.89836	3.49043	5.34987	4.60265	3.71714	3.80081	3.42982	3.97217	3.86014	4.07677	3.81749	4.59166	3.83876
spvR	-1.63088	-1.12131	-1.41499	-2.33906	-1.76886	-1.86036	-1.48218	-1.60207	-1.58402	-1.63541	-1.95821	-2.2409	-1.76306	-2.12624
SL4031	0.0172367	-0.214381	-0.665014	0.481636	0.181793	-0.263125	-0.239241	-0.332659	-0.194557	0.595348	0.352122	0.502135	0.253404	0.289054
SL0081	-0.399537	-0.275145	0.368615	-0.3847	-0.534705	0.647135	0.0428939	-0.0601188	1.46727	1.2891	2.14848	1.78393	2.3905	1.72334
SL4059	1.25661	1.04729	0.723772	0.659948	1.11702	0.895679	1.8427	2.07229	0.797707	0.114412	0.706592	0.835582	0.57858	0.783112
SL2523	0.516694	0.335997	0.195157	0.945788	0.605992	0.424395	0.785032	0.753523	0.552189	1.0642	0.958045	0.787839	0.945771	0.849385
SL3916	-0.132446	-0.206264	0.541758	0.054562	0.0315822	0.391376	-0.137251	-0.185921	0.40799	0.68749	0.150185	-0.0870177	0.169898	0.184441
SL1250	-0.60181	-0.688897	-0.47044	-0.943819	-0.757979	-0.516154	-0.323191	-0.23706	-0.374881	-0.952398	-0.501278	-0.506173	-0.620168	-0.515985
SL3970	0.556549	1.15368	1.01138	0.41999	0.705489	1.1835	0.534535	0.186156	1.28067	1.14729	0.638003	0.46464	0.600946	0.402401
SL2089	-2.24445	-1.9439	-1.46829	-2.55516	-1.65545	-2.23127	-2.03847	-2.52811	-2.09998	0.0193262	-0.620317	-1.08514	0.895978	-1.20392
SL1090	0.872637	1.18361	1.2014	0.848641	0.784276	1.24945	1.62083	1.79975	2.05137	0.944901	1.87546	1.90936	1.71954	1.81416
SL3935	0.353988	0.0935141	0.614518	0.756198	0.314041	0.671247	0.0407234	-0.534282	0.275992	0.321263	-0.661036	-0.836889	-0.169362	-0.766157
SL2886	-2.15443	-1.92245	-1.8153	-1.83193	-1.84806	-1.94814	-2.0848	-2.09898	-1.73953	-1.63701	-2.07094	-2.15315	-2.05976	-2.0896
SL1934	-0.453571	-0.534515	-0.429128	-0.316186	-0.307409	-0.224451	-0.669606	-0.655954	-0.910317	-1.36493	-1.20638	-1.47444	-1.21265	-1.39821
SL1119	1.1332	1.275	1.04517	1.19721	1.06359	0.964469	1.07265	1.32721	0.958849	-0.229982	0.0101572	-0.279552	-0.713796	-0.158854
SL4346	-1.79338	-1.71978	-2.23533	-1.97726	-2.06898	-2.3024	-2.15421	-1.89417	-2.21467	-1.80595	-2.04989	-2.11539	-2.0143	-1.90295
SL0252	0.0234413	1.04258	0.407717	-0.244661	0.0624325	0.465205	-1.10448	-0.40548	0.157562	0.161869	-0.117258	-0.154736	-0.940717	-0.0336608
SL1226	2.44568	2.43427	1.66579	2.76709	2.54442	1.86486	2.28918	2.38675	1.98198	2.12081	1.89344	1.68662	1.67521	1.63655
SL3161	2.53753	2.26421	2.35648	2.69975	2.77559	2.44023	2.72337	2.82234	2.70201	3.38704	3.56212	3.76587	3.75303	3.51549
SL2086	-0.221573	-0.130407	3.33792	0.118258	0.642469	-0.241492	0.134569	-0.218214	1.56407	2.18591	1.30361	0.661919	3.03022	0.594315
SL3382	4.20672	3.38505	3.22446	5.06395	4.40152	3.6787	3.65657	3.62668	3.63037	4.06696	3.76049	3.59729	4.27017	3.67081
SL0465	-0.160265	-0.220884	-0.772781	0.220258	-0.0196023	-0.624379	0.397724	0.395392	-0.23972	-0.512042	0.181247	0.200291	0.284526	0.226943
SL3066	0.493709	0.27527	0.678474	0.230062	0.367246	0.82316	0.891974	1.11097	1.90284	0.394282	1.53757	1.45388	1.4486	1.41586
SL1845	-1.4006	-1.19127	-0.617451	-1.53622	-1.59007	-0.740815	-1.31252	-1.31119	-1.01132	0.103201	-0.729114	-0.753732	-0.700631	-0.905698
SL1941	0.373182	0.199221	0.551231	0.333924	0.416086	0.682369	-0.0477644	0.0014452	-0.403129	-0.378319	-1.21298	-1.1432	-1.26403	-0.863571
SL2996	0.342549	0.218722	0.209928	-0.185713	0.157653	0.15042	-0.137829	-0.180336	0.166568	-0.0738411	-0.368316	-0.201338	-0.33411	-0.445644
SL1704	-0.0715263	0.148443	0.238592	0.454074	0.134542	0.603605	0.3064	0.331655	0.418794	1.08086	0.284739	0.329819	0.411677	0.344231
SL3440	-0.763088	-0.455085	2.90084	-0.558688	0.210155	2.86479	-0.331836	-0.222053	0.325543	-0.711434	-0.938361	-0.577552	-1.10563	-0.552919
SL3301	-0.0787941	-0.0120357	0.233855	-0.769987	-0.194739	-0.217355	-0.148007	-0.247311	-0.284958	-0.378701	-0.835566	-0.838346	-0.703902	-0.801955
SL4301	2.30377	1.87233	1.74648	1.9701	1.98761	1.69899	2.24143	2.44456	1.86716	1.29762	1.73701	1.69725	1.73105	1.55179
SEN1947
SL4064	0.594231	0.705312	0.696282	0.0259125	0.223571	0.645722	0.465326	0.618277	1.05377	0.370586	0.7557	0.934677	0.62884	0.839222
SEN1383
SL0136	1.88092	1.6303	1.37319	1.82425	1.76157	1.50009	1.17498	1.34438	1.34167	1.57669	1.58135	1.32432	1.62108	1.40737
SL3820	0.499636	0.0893239	0.270089	0.574689	0.494983	0.297105	-0.206526	-0.322745	0.523422	1.25992	1.1047	1.07234	1.57613	0.814225
SL3088	1.35758	1.27777	1.03373	1.13609	1.36845	0.649965	1.3021	1.34944	0.430983	-0.27894	0.229086	-0.132835	0.245107	-0.0277636
SL0990	-2.62992	-2.45944	-2.46	-2.76577	-2.50338	-2.49869	-2.40811	-2.80587	-2.36228	-2.68346	-2.58259	-2.46362	-2.6275	-2.40725
SL4366	-0.605406	-0.0731422	0.398672	-0.958702	-0.60697	-0.00235573	-0.671391	-0.36884	0.046586	-0.437533	-0.421396	-0.363647	-0.51812	-0.254412
SL4391	-0.0683081	-0.107748	-0.267306	0.196312	0.27803	0.051503	-0.293482	-0.265912	-0.519026	-0.510438	-0.306584	-0.592484	-0.668909	-0.380334
SL3930	-0.609526	-0.739375	-0.83873	-0.185892	-0.404209	-0.764179	-0.44658	-0.362187	-0.449346	-0.113278	-0.478017	-0.607918	-0.546729	-0.581465
SL2894	-0.341163	-0.281375	-0.74856	-0.336428	-0.311537	-0.761153	-0.924829	-1.04957	-1.29783	-1.11834	-1.41029	-1.36902	-1.34361	-1.39399
SL2987	-0.0679807	-0.0439436	0.213444	-0.183583	-0.122675	0.0764185	-0.216195	-0.203273	0.0957816	0.705762	0.27308	0.127048	0.19799	-0.0654816
SL4243	0.959431	0.596818	0.629795	-0.256336	0.653375	-0.0109303	2.03836	1.89085	0.33123	-0.794969	-0.354918	-0.0927088	-0.488714	-0.038209
SL2835	2.62765	2.42866	2.00179	2.36843	2.94513	1.89668	3.66107	3.75541	2.07652	1.19192	2.41176	2.58797	2.28398	2.71033
SL1309	0.987756	0.940069	1.1675	0.548161	0.816081	1.09047	1.26991	1.18876	1.71408	1.10721	1.58322	1.60234	1.6279	1.41866
SL2357	0.618582	0.503499	0.509562	0.350373	0.576734	0.428969	0.779012	0.856545	0.70711	0.0095702	0.663455	0.949676	0.593209	0.870432
SL1010	4.73085	4.46529		5.08318	4.94634		5.58644			4.16916	5.46722	5.46209	5.70746	5.52059
srgA	-0.548156	0.683975	0.208371	-1.62801	0.377148	-0.359263	-0.11922	-0.0092034	0.227441	0.162509	-0.65605	-0.191576	-0.764217	-1.71888
SLP1_0054	1.4947	0.871358	0.352173	1.00774	1.15354	0.12814	1.0423	1.26434	0.638929	0.116963	0.773452	0.457338	1.03302	0.305202
SL1859	1.35427	1.19301	1.38569	1.20295	1.47643	1.59039	0.803572	0.853032	0.140849	-0.382878	-0.0772029	0.0655695	-0.58448	0.0991288
SL2060	0.885335	0.620819	0.426816	1.19961	0.92652	0.475565	1.52337	1.46418	0.732275	0.740479	1.06566	1.01633	1.33769	0.923523
SL2510	-1.05421	-0.946652	-0.939262	-1.46768	-1.28845	-1.10368	-0.724365	-0.523785	-1.53645	-1.64215	-1.49705	-1.55336	-1.76566	-1.34384
SL3496	-0.212584	0.299078	0.240651	-1.05128	-0.654814	0.0227373	0.441554	0.131718	0.257696	0.0604972	-1.22275	-0.660716	-0.491954	-0.679445
SL2688	-1.4456	-0.610119	-0.251596	-1.53139	-1.48721	-0.360753	-1.53071	-1.52468	-0.335126	-0.161885	-0.883879	-0.898659	-0.439482	-0.97266
SL0766	0.865839	0.778663	0.509452	0.237332	0.84723	0.718697	0.743359	0.689429	0.548712	0.409733	0.843265	0.667248	0.50988	0.50449
SL2102	-0.00333124	0.390003	0.329473	-0.426812	-0.408459	0.318382	0.0140547	-0.281292	0.368215	0.783275	0.37854	0.257403	0.326806	0.18597
SL1964	-0.42407	-0.193671	0.232628	-0.574817	-0.230727	-0.0529166	-0.592434	-0.506758	-0.0473527	-0.163255	-0.643375	-0.729646	-0.755793	-0.737761
SL3697	0.990497	0.762029	0.270571	1.76239	1.34906	0.707922	0.697652	0.803979	0.585127	0.881047	0.359134	0.349273	0.345389	0.446203
SL1986	1.51164	1.03341	0.969566	1.10925	1.28717	1.01548	1.2079	1.09793	0.836765	0.725683	0.956814	0.892261	1.06653	0.923626
SL0093	1.47641	1.12637	1.00903	1.66762	1.6194	1.40764	1.1051	1.28191	1.43775	2.24865	2.14029	1.98997	2.28068	1.98235
SL4040	2.59098	1.96498	1.78677	2.46657	2.71784	1.67785	1.51278	1.72117	1.93343	2.01634	2.07787	2.10587	2.25311	2.18236
SL0318	0.654291	0.197163	0.323465	0.870724	0.804557	0.258189	0.0683706	0.0213977	0.427045	0.86286	0.665924	0.303597	0.798673	0.268912
STnc230	-0.137565	-0.0952922	-0.315432	-0.0165617	0.198714	-0.385528	0.676461	0.746083	-0.417873	-2.02206	-0.215928	-0.0298341	-0.0218102	-0.0718271
SL0175	-0.843715	-0.499222	-0.0255954	-1.01965	-0.594582	-0.351222	-0.701327	-0.682434	-0.170171	-0.395801	-1.01455	-1.12855	-1.07946	-0.947062
SL2439	-1.13561	-0.424099	0.0540311	-1.26392	-1.16802	-0.156683	-0.887819	-0.956954	-0.131357	1.20162	-0.176813	-0.162655	-0.0593971	-0.0523442
SL1520	1.2046	1.08696	1.00604	0.876668	0.804857	1.2277	1.15095	1.50495	1.80459	0.922302	1.50175	1.56363	1.53045	1.50254
SL2045	-1.12235	-1.12342	-1.46751	1.22243	-0.212784	-1.16849	-0.191763	-0.375704	-0.994178	-0.00467959	-1.24887	-1.31211	-0.737997	-1.15989
SL1997	0.592452	0.700593	0.585474	-0.779042	-0.313288	0.603328	-0.266907	0.581793	-0.326326	0.236946	0.228882	0.277682	-0.32059	0.23366
SL2326	0.110555	-0.141996	0.302127	0.0638975	0.158286	0.148784	-0.0256979	-0.0497804	0.162373	0.490372	0.64751	0.645079	0.429827	0.625545
SL4441	-1.07593	-0.962472	0.66368	-1.45482	-1.20138	1.46436	-1.1081	-0.876015	-1.48054	-1.45942	-0.965322	-0.482763	-1.4316	-0.518256
SL0469	1.34246	1.21193	0.849103	1.76567	1.48294	1.28241	0.985248	1.0618	1.21245	1.76347	1.316	1.36442	1.2737	1.48783
SL1855	3.77563	3.48833	3.54994	3.36127	3.38151	3.20955	2.75796	2.8169	1.84607	0.869515	0.407477	0.839573	0.267179	0.648277
SL3790	1.67096	1.30337	1.17052	1.95425	1.6787	1.09097	1.82612	1.75906	1.26377	0.341052	1.15383	0.950987	1.29874	0.842923
SL0861	-1.09445	-1.20795	-0.873376	-1.22873	-1.37797	-1.15659	-1.26934	-1.26645	-1.06728	-1.08104	-1.40228	-1.13934	-1.2651	-1.36838
SL3924	1.11917	0.655967	0.787163	1.42352	1.33099	1.09958	1.13342	1.20508	0.852367	1.04948	1.09771	1.03401	1.20546	1.04653
SL1614	0.193213	0.151958	1.05429	0.0608479	0.197715	1.08634	0.0984907	0.215648	1.00106	0.852408	-0.0263429	-0.123858	-0.205936	-0.0618037
SL3442	1.01355	0.72497	0.164717	-0.140702	0.921193	-0.180575	3.93036	3.84772	2.3323	-0.647823	2.37315	3.03283	2.38393	2.84717
SL4328	-0.438281	-0.386287	-0.539574	-0.502338	-0.663118	-0.765658	-0.186715	-0.252447	-0.53561	-1.08034	-0.560656	-0.704467	-0.453925	-0.484929
SL3397	4.07704	4.21104	2.94779	5.17217	4.68265	3.4337	3.76783	3.90514	3.53084	4.21164	3.80651	3.40658	4.25858	3.49691
SL0550	-1.38496	-0.939212	-1.03735	-1.60023	-1.22101	-1.20544	-1.2752	-1.49098	-1.22538	-1.15083	-0.994918	-0.958098	-1.16043	-1.025
SL2096	-0.488355	-0.587841	-0.569545	-0.470976	-0.552543	-0.472342	0.00265163	0.080108	-0.292455	-0.461935	0.0496204	0.0461716	0.0999288	-0.0323627
STnc470	-0.377641	0.639499	0.420488	-0.7003	-0.524003	0.0995404	-0.212243	-0.489366	0.495381	0.203619	-0.106489	0.0706045	-0.259754	-0.0237314
SL1867	0.951395	1.00764	0.226254	1.07185	0.854184	0.130554	0.365429	0.552751	-0.584144	-1.59319	-0.615274	-0.677582	-1.40203	-0.819465
SL3468	0.413731	0.649369	0.662221	0.6633	0.416052	0.717834	0.26192	0.424373	0.768436	1.72206	1.21268	0.994497	1.26914	1.00431
SL2828	-0.470845	-0.093432	-0.273383	-0.627382	-0.432741	-0.191707	-0.38003	-1.00056	-0.91871	0.0602493	-0.280873	-0.350586	-0.185117	-0.273468
SL2133	-2.0421	-1.82253	-1.57986	-1.92449	-2.12533	-1.84424	-1.68879	-1.10393	-1.62146	-1.41125	-2.03811	-1.90572	-1.81697	-1.78823
SL2290	2.78751	2.12119	2.52084	3.04584	2.84817	2.65372	2.40007	2.58673	2.48304	1.36916	2.23128	2.26345	2.1664	2.27803
SL0430	0.0302535	-0.111384	-0.301292	-0.0386748	-0.0844992	-0.223609	-0.138658	-0.362484	-0.252107	0.389742	0.0193687	-0.0981216	-0.162272	-0.0246289
SL4484	-0.991422	-0.711411	-0.664344	-0.500473	-0.655054	-0.212735	-0.616493	-0.89546	-0.444563	0.602139	-0.718251	-0.740598	-0.487078	-0.572522
SL0025	-2.71514	-2.44182	-2.41324	-2.56528	-2.58966	-2.52943	-2.38643	-2.55411	-2.32599	-2.59035	-2.72828	-2.66377	-2.72408	-2.58377
SL2553	-0.96415	-0.244871	0.307239	-1.38688	-1.1446	-0.284678	-0.716022	-0.848137	-0.146007	-0.0595855	-0.704621	-0.522616	-0.0368934	-0.475758
SL1554	0.471487	0.0322367	0.435017	0.397116	0.359134	0.718812	0.876031	1.06165	1.57142	-0.0264284	1.35286	1.27075	1.25639	1.20926
SL2856	2.2464	2.82736	2.06792	1.83236	1.67882	2.26874	0.166514	0.482313	-0.444394	-1.88614	-2.1333	-2.08997	-2.37076	-2.30079
SL3466	0.0328446	0.417169	0.155624	-0.0621112	0.609199	-0.302963	0.131539	0.131765	0.148319	-0.392723	-0.816636	-0.40225	-0.563103	-0.481786
SL3541	1.22683	1.49099	1.05042	0.92746	0.72271	1.26253	0.706366	0.876565	1.22004	0.91033	0.340596	-0.061491	0.042559	0.158505
SL1157	1.28811	1.09787	1.01387	1.18669	1.08825	1.07018	0.919104	0.825074	0.943418	1.44097	1.3831	1.11088	1.38752	0.985819
SEN0280A
SL1437	-0.638336	-0.824591	-0.712111	-0.868674	-0.718279	-1.03176	-1.27943	-1.41765	-1.20474	-1.1653	-1.58564	-1.5168	-1.6322	-1.59088
SL2639	-1.1778	-0.996855	-1.83252	-1.48077	-1.3247	-1.84272	-1.27994	-1.3912	-1.49158	-1.69714	-1.936	-2.09231	-2.05531	-1.73869
SL3062	0.945084	0.489943	0.62643	1.31487	0.832925	0.890378	0.821186	0.935322	1.42894	0.854849	1.1467	1.10969	1.45498	0.973587
SL1890	3.36786	3.21008	2.74743	3.07181	3.07227	2.6468	2.28814	2.5156	1.28382	0.0883914	0.177015	0.0396002	-0.468734	0.0538364
SL3317	3.58401	2.85306	2.99294	4.54085	3.84382	3.55177	3.39491	3.30952	3.67664	4.82989	3.86484	3.81769	4.29225	3.8264
SL2188	0.261682	0.0711176	-0.119389	1.16068	0.610309	0.234735	-0.0205564	-0.0763193	0.260772	1.16182	0.311045	0.0743406	0.333146	0.176261
SL3248	0.160801	-0.479769	0.0118831	0.334399	0.40421	-0.041973	-0.068556	-0.125554	0.414871	-0.874948	0.278657	0.0195742	0.191177	-0.120042
SL1502	-0.49133	-0.184917	-0.112248	-0.784486	-0.592671	-0.332648	-0.634913	-0.654256	-0.57616	-0.506612	-0.368566	-0.813651	-0.571728	-0.525631
SL0565	-1.0657	-1.16152	-1.35969	-1.0936	-1.25355	-1.78398	-1.14282	-1.49967	-1.66949	-0.928247	-0.5199	-0.608673	-0.603792	-0.483823
SL4200	-1.46162	-1.41745	-1.68689	-1.48074	-1.76081	-1.60077	-1.77505	-1.81784	-1.79631	-1.47456	-1.98003	-1.94102	-1.5843	-1.90727
SL3848	0.01076	0.185565	-0.567547	0.294297	0.226766	-0.725577	0.0779719	-0.0679634	-0.60058	-0.185405	-0.625253	-0.571083	-0.620212	-0.669931
SLP2_0022	-0.525393	-0.750356	-0.728146	-0.584085	-0.53006	-1.00864	-0.578815	-0.631493	-0.805521	-0.924631	-0.391334	-0.365549	-0.379048	-0.44516
SL3133	-0.500692	-0.135755	0.376474	-0.0247324	-0.258203	0.261034	0.739863	0.633659	0.893964	3.11413	0.943517	1.78971	2.41763	1.75446
SL0171	0.132605	-0.368307	-0.0805245	1.05642	0.474277	0.0479342	-0.187072	-0.300237	-0.0230273	0.362158	-0.379995	-0.587079	-0.291891	-0.408786
SL1897	1.42218	1.24708	0.775029	1.41599	1.25258	0.951125	0.215126	0.198954	0.319566	-0.170281	-0.368956	-0.626647	-0.943786	-0.608108
SL0897	3.032	2.77933	2.85342	3.08446	3.22528	2.91363	2.18631	2.18994	2.40382	2.98305	2.69755	2.79579	2.58204	2.69007
SL3657	-1.38084	-1.51382	-1.38228	-1.65775	-1.41761	-1.59235	-1.48293	-1.98782	-1.72614	-1.26183	-1.58965	-1.7224	-1.83478	-1.7798
SL1171	-0.137405	-0.0498205	0.0258208	0.482166	-0.0254942	0.121975	-0.00270781	0.0126932	-0.0022504	0.805918	0.305	0.16029	0.425804	0.218583
SL1208	-1.59591	-0.928244	-1.02462	-1.51404	-0.874968	-1.28286	-1.28171	-1.40367	-0.866909	-0.282855	-1.27515	-1.02022	-1.2418	-0.999355
SL1463	0.432383	0.307909	0.31342	0.433344	0.267123	0.699307	-0.38635	-0.0887308	0.0617956	0.169832	0.918653	1.00988	0.876738	1.04305
SL2137	-0.579278	-0.611423	-0.499771	-0.244965	-0.723617	-0.431616	-0.53183	-0.341519	-0.291826	-0.45828	-0.519297	-0.425511	-0.553557	-0.502895
SL0316	-0.281433	-0.18503	-0.595549	-0.296597	-0.344272	-0.776758	-0.402058	-0.278739	-0.549438	-0.619076	-0.525872	-0.575242	-0.710229	-0.496604
SL3116	-1.23151	-0.868431	-1.38966	-1.42353	-1.23764	-1.6172	-1.21362	-1.1244	-1.32099	-1.63752	-1.2532	-1.16816	-1.40939	-1.17891
SL1501	2.15322	1.96302	1.32362	1.80241	2.06132	1.39489	0.789253	0.845343	0.9443	-0.784437	1.83886	1.7327	1.42109	1.6307
SL0474	0.121019	-0.00106147	0.213332	0.387152	0.231923	0.44216	0.221879	0.354228	0.716677	1.14572	0.474125	0.749187	0.722762	0.719902
STM0901
SL3441	1.20487	0.963274	-0.608602	0.946316	1.21893	-0.812143	3.99853	4.14742	2.70536	-1.39074	2.62107	2.88102	3.27669	2.7307
SL0506	0.580299	0.468442	0.343267	0.781342	0.70514	0.252499	0.928149	1.05313	0.353918	0.419713	0.667492	0.619626	0.586769	0.736256
SL0943	-1.27257	-1.17979	-1.0457	-1.21674	-1.2385	-1.11878	-1.61639	-1.43893	-1.32001	-1.38175	-1.37411	-1.55558	-1.218	-1.56711
SL3739	0.90193	0.77449	0.9552	0.31627	0.42211	1.11014	1.48821	1.75209	1.99423	0.563983	2.03248	2.31124	1.89952	2.11715
SL0126	1.30365	1.24244	1.40169	0.969532	0.936202	1.50764	1.31638	1.28996	1.59758	1.92462	2.40481	2.38861	2.51634	2.25694
SL1837	0.172638	0.231042	0.467202	0.348183	0.296448	0.437342	0.0929118	0.156696	0.59957	1.59185	1.54159	1.62477	1.42464	1.6816
SL0505	-1.15533	-1.01944	-1.23129	-1.23767	-1.23081	-1.42768	-0.89913	-1.00453	-1.0918	-1.70667	-1.03338	-1.13922	-1.2326	-1.02638
SL2378	-0.656261	-0.847445	-1.02908	-0.534334	-0.688894	-0.94161	-1.06011	-0.704283	-1.26485	-0.967762	-1.17532	-1.00245	-1.31038	-0.981991
SL0140	0.829554	0.808719	0.528703	1.05597	1.06668	-0.0981641	0.47972	0.541105	0.484275	1.07895	0.648819	0.715028	0.525959	0.768708
SL0067	-1.37842	-1.09915	-0.7175	-0.611059	-1.10572	-0.496869	-0.854616	-1.19377	-0.601798	-0.258084	-0.769387	-1.25521	-0.722689	-1.04553
SL0606	-0.627385	-0.132945	-0.203933	-0.592236	-0.670521	-0.355617	-0.517327	-0.620584	-0.330906	-0.296864	-0.57054	-0.745456	-0.936312	-0.755257
SL2453	1.8541	1.53781	1.1494	2.16288	2.02678	1.15403	1.625	1.72933	0.949979	1.39819	1.32453	1.30132	1.18537	1.47164
SL3961	-1.22009	-1.36704	-1.47816	-1.21731	-1.26047	-1.66986	-1.64543	-1.58027	-1.83138	-2.03601	-1.89547	-1.69949	-2.09608	-1.78819
SL2864	4.81647	4.83914		4.48774	4.3055		4.40043	4.76117	3.21014	0.448365	0.513946	0.549575	0.863279	0.443432
STM3900	1.63347	1.48861	1.81203	1.69009	1.6775	1.66952	2.2053	1.72778	1.75585	1.78737	2.33064	2.23785	2.44533	1.9777
SL4013	1.79969	1.73551	1.2624	1.98408	1.74434	1.19752	1.41043	1.37102	1.51631	1.42921	1.05221	0.852296	1.4794	0.991186
SL0320	-1.08923	-0.907985	-0.437277	-1.49317	-1.45632	-0.852565	-1.11941	-1.22311	-0.605114	-0.543474	-0.605275	-1.01384	-1.07413	-0.986565
SL2544	0.760898	0.258476	0.258684	1.52981	1.13905	0.444526	0.457824	0.392303	0.465595	1.78629	1.06569	0.889991	1.27162	0.82399
SL0645	-2.20692	-2.05146	-2.13808	-2.30316	-2.10238	-2.23033	-2.09046	-2.46372	-2.14053	-2.36382	-1.69824	-1.63278	-1.67895	-1.88951
SL0564	-1.35822	-1.2184	-1.35713	-1.71862	-1.25992	-1.49634	-1.74524	-1.61126	-1.23292	-0.883473	-0.641238	-0.436553	-0.755592	-0.556854
SL0581	-0.388772	-0.150971	0.500095	-0.428343	-0.558369	0.127841	-0.207755	-0.687876	0.322829	0.904093	-0.0951433	-0.0413137	-0.109538	-0.0805727
SL1894	0.243883	-0.385813	-0.320118	1.0818	0.591661	-0.470031	-0.346941	-0.514542	-0.178598	-0.246267	-0.544504	-0.806076	-0.415788	-0.825398
SL0372	0.0952447	0.780727	0.338775	0.16065	0.17379	0.346697	0.483905	0.345858	0.290026	0.989866	0.495315	0.781332	0.618816	0.818685
STM0562	-0.78667	-0.587535	-0.718782	-0.762316	-0.791462	-0.505279	-0.639631	-0.807538	-0.762145	-0.572428	-0.451389	-0.572004	-0.790913	-0.645566
SL0339	0.0833989	-0.0149748	-0.02349	0.343723	0.104246	-0.152649	0.0347833	0.0125038	-0.378424	0.477516	-0.406823	-0.315634	-0.56532	-0.466048
SL2663	-0.194799	0.423895	0.503036	-0.529529	0.0237956	0.357601	0.0417317	-0.153057	0.502	0.159858	-0.0735955	0.00524478	-0.234984	-0.296351
SL0401	2.69711	2.47556	1.93946	3.17953	2.93216	2.24693	2.04468	2.01258	2.33544	2.95504	2.84708	2.63756	2.85165	2.73447
STM14_3341	-0.64719	-0.26794	-0.64457	-0.748486	-0.790427	-0.810085	-0.846636	-0.820893	-1.3915	-1.323	-1.91507	-1.64599	-2.30848	-1.66729
SEN1984
SL3587	0.138655	0.0975456	0.184141	0.161632	0.0855567	0.549489	0.591801	0.634051	0.728118	-0.281454	0.423028	0.518101	0.232944	0.396941
SL3941	0.270047	0.842756	1.38839	0.35399	0.289505	0.560385	0.683871	1.01574	0.412978	0.440111	0.493495	0.417223	0.17691	0.540593
SL0133	3.10973	2.9304	2.74191	2.92503	2.79168	2.70661	2.91882	3.1989	2.4795	2.86773	3.49577	3.60664	3.60083	3.46955
SL2913	1.09112	0.558277	0.344072	1.38736	1.73804	0.533966	0.253245	0.0763995	-0.328527	0.406506	0.287218	0.163518	1.02387	0.0402316
SL3184	0.396982	0.562192	0.317409	0.777232	0.423058	0.588435	0.686209	0.627648	0.657616	1.62392	1.53463	1.52324	1.51378	1.42212
SL0176	-1.64759	-1.30892	-0.991552	-1.36871	-1.65293	-1.02407	-1.42646	-1.96864	-1.30337	-1.07195	-0.991962	-1.38028	-1.04652	-1.40446
SL1403	-0.991964	-0.757093	0.0951875	-1.26058	-0.649431	-0.194965	-0.997811	-0.997131	0.261647	-0.285281	-0.311005	-0.363804	-0.485091	-0.34643
SEN1981
SL3300	1.24957	1.30474	1.37359	1.20143	1.23002	1.03251	0.957124	0.865145	1.00328	0.821546	1.15858	1.01965	1.12937	1.04379
SL4520	-0.621794	0.283813	0.464951	-0.953362	-0.359312	-0.0363125	-1.6088	-0.663428	-0.0658075	-0.169292	-0.877359	-0.696854	-0.821892	-0.801889
SEN1940
SL2345	-1.64535	-1.5719	-1.75402	-2.38825	-1.68528	-1.66233	-2.09206	-1.81206	-1.80669	-1.61885	-1.33912	-1.31629	-1.38982	-1.30302
SL2303	1.46247	1.05315	1.11338	1.18731	1.38155	1.14662	2.22413	2.22204	1.14738	0.566999	1.34368	1.37125	1.30887	1.4794
SL3828	2.24834	1.56921	1.89669	2.46904	2.40093	1.88228	1.61551	1.65993	1.69476	1.88111	2.38569	2.44773	2.30793	2.17661
SL3577	1.28711	0.841152	0.87675	0.944392	1.07754	0.4996	0.851887	0.84976	0.261128	-0.0642438	0.377004	0.363206	0.382254	0.253417
SL2922	-0.996808	-0.762663	-0.588917	-1.64979	-1.62324	-0.836516	-0.473764	-0.527387	-1.06204	-1.39537	-1.23276	-0.99948	-1.29808	-1.00837
SL4518	-1.90563	-1.73436	-1.1439	-1.87605	-1.9841	-1.30166	-1.61747	-2.00229	-1.35988	-1.5008	-1.98455	-1.82587	-2.16257	-1.94539
SL3149	0.000640187	0.0748704	-0.199062	-0.207497	-0.211962	-0.256145	-0.394665	-0.388086	-0.267675	-0.394716	-0.016296	-0.15769	-0.0788813	-0.109761
SL0986	-0.49154	-0.462527	-0.354169	-0.77814	-0.563006	-0.416584	-0.748154	-0.842743	-0.977543	-1.12655	-0.706698	-0.908763	-0.902484	-0.980391
SL1015	1.03592	1.62891	1.364	0.99096	1.00718	1.41459	1.20419	1.09001	1.29916	1.20677	1.44611	1.30147	0.808406	1.32413
SL0602	3.20789	3.05309	3.0886	2.63943	2.82761	2.65695	3.95648	3.9887	2.76344	1.31299	2.75759	2.75485	2.62029	2.83859
SL2363	-0.26502	-0.0161146	-0.187643	-0.533015	-0.633576	-0.133007	0.0603645	0.266293	-0.388321	-1.45133	-0.218206	0.068043	-0.296772	-0.102067
csrB	6.69364			6.17907	6.61028		7.32007				7.95163	8.42486	7.56808	7.96873
SL2599	-0.962916	-0.997352	-0.757912	-1.14312	-1.0952	-1.0404	-0.974558	-0.893476	-1.10427	-0.826182	-1.2028	-1.2608	-1.24982	-1.10829
SL2431	-0.576709	-0.448339	-0.422498	-0.77825	-1.06517	-0.558113	-0.606583	-0.679163	-0.751061	-1.00915	-0.748499	-0.945573	-0.92669	-0.726608
SL2953	-0.0458322	-0.0823156	-0.0244325	-0.562047	-0.347266	-0.215393	-0.292085	-0.10748	-0.63819	-0.592473	-0.729585	-0.762572	-0.968439	-0.708559
SL2752	0.969822	0.786738	0.517019	1.13771	0.886864	0.840791	0.610557	0.749887	0.587896	0.816608	0.0754211	0.0234949	0.227177	-0.174896
SL1724	1.64354	1.77638	1.41616	1.09959	1.18615	1.39498	2.15267	2.45366	2.0623	0.380206	1.59217	1.73586	1.59176	1.71846
SL0829	1.40732	1.43767	1.67755	0.877605	1.37151	1.32864	3.12465	3.15178	2.53345	1.03564	3.13941	3.45821	2.6809	3.4342
SL2122	-0.0666245	-0.036009	0.40851	-0.191318	-0.113424	0.150171	0.277653	0.23607	0.156776	0.112883	0.216441	0.281311	0.216666	0.202454
SL3729	-2.10202	-1.50572	-0.90978	-2.24505	-2.3988	-1.23291	-2.1211	-2.3412	-0.91045	-0.620937	-1.32068	-1.24671	-1.1555	-1.40719
SL3856	0.161664	0.353061	0.103502	0.116829	0.0715355	0.132556	0.498096	0.58757	0.257292	-0.230929	0.144866	0.0982869	0.0344084	0.130904
SL0802	-0.817869	-0.427694	0.107173	-0.894403	-1.03285	0.183119	-0.820789	-0.871561	0.420258	0.384384	0.0163099	-0.161061	-0.0238276	-0.141186
SLP1_0097	-1.34332	-0.926435	-1.06025	-1.66872	-1.57363	-1.39113	-0.961147	-1.36332	-1.15766	-1.16215	-1.48167	-1.48019	-1.54896	-1.49867
SL3032	0.269628	0.390421	0.384446	0.281351	0.379085	0.411046	0.489183	0.554744	0.627231	0.654179	0.945159	0.947028	0.769196	0.993069
STM14_2745	-2.1599	-1.7555	-1.56995	-2.04032	-1.95062	-1.64618	-1.64534	-1.70527	-1.51863	-1.14216	-0.754765	-0.814465	-0.728802	-0.920409
SL3818	-0.260793	0.0897633	0.632525	-0.325816	0.260784	0.495965	0.204918	-0.169864	0.356658	0.499986	-0.285961	-0.152151	-0.25194	-0.240951
SL0243	0.969094	0.601118	0.504038	1.70999	1.18453	0.880916	0.652521	0.509877	0.642976	1.62048	0.619053	0.563679	0.766695	0.597613
SL0022	-2.61923	-2.13774	-2.52402	-2.35414	-2.53864	-2.48574	-2.1784	-2.27158	-2.37989	-2.40928	-2.34549	-2.19918	-2.32988	-1.9832
SL3679	-0.282774	-0.517963	-0.903234	0.464284	0.0534484	-0.455097	-0.194086	-0.16805	-0.342092	-0.0232548	-0.532447	-0.722751	-0.43275	-0.541201
SL1308	-0.612173	-0.564226	-0.614972	-0.915107	-0.732222	-0.487787	0.286	0.414571	0.309064	1.24905	0.168783	0.240824	0.591685	0.307742
SL3192	0.126341	-0.0512572	1.60977	0.0108041	0.0489066	1.33434	0.0332839	-0.112233	0.154794	0.236054	-0.26075	-0.418467	-0.103211	-0.371514
SL0650	1.50062	1.31158	1.39384	1.62458	1.64293	1.38757	1.66741	1.69701	1.20353	1.00029	1.79094	1.75499	1.59909	1.69486
SL1362	-0.882256	-0.617937	-0.754237	-0.106907	-0.679765	-0.331057	-0.403773	-0.527569	-0.562059	0.408139	-0.583943	-0.706412	-0.56925	-0.476001
SLP1_0047	-0.814975	-0.256172	-0.107646	-1.07339	-0.439817	-0.372171	-0.610082	-0.857856	-0.311927	-0.391333	-0.64831	-0.900545	-0.722945	-0.968674
SL1070	-0.746121	-0.637934	-0.00136767	-1.27575	-0.731818	-0.528704	-0.652764	-1.05955	-0.456712	-0.481782	-1.51303	-1.17556	-1.52651	-1.04556
SL3115	-0.574748	-0.327408	-0.757852	-0.504408	-0.590667	-0.574913	-0.417836	-0.29028	-0.589449	-0.569382	-0.34383	-0.149651	-0.581421	-0.0993486
SL0791	-0.0892372	0.0575887	0.520156	-0.452544	-0.0896841	0.264673	0.308231	0.278404	0.552498	0.282165	0.200783	0.265722	0.367598	0.287982
SL2693	-1.62853	-1.24268	-1.08782	-1.78116	-1.52224	-1.40435	-1.90288	-1.99695	-1.34077	-1.32021	-1.15208	-1.66011	-1.53913	-1.76945
SL2340	-0.256508	0.392831	0.79601	-0.00765865	-0.0788284	0.658446	-0.30971	-0.275573	0.622478	0.841278	0.336936	0.0813918	0.295792	0.205984
SL2952	-0.111422	-0.380941	-0.271776	-0.193339	-0.127051	-0.452216	-0.404226	-0.357793	-0.459712	-0.187025	-0.248121	-0.225061	-0.22348	-0.262464
SL0658	1.94367	1.57738	1.37304	2.02764	2.00149	1.64986	1.57681	1.61334	2.02342	1.85066	2.18081	2.08699	2.26984	1.94634
SL4492	0.107562	-0.0105356	-0.251471	-0.313806	0.309162	-0.157704	0.476105	0.472651	-0.0775251	-0.922462	0.434278	0.374195	0.198211	0.383453
SL0950	0.466714	0.650638	1.53843	0.651485	0.498473	1.47337	1.15104	1.07841	1.12104	1.54157	1.49996	1.64734	1.29597	1.42038
SL4194	1.50732	1.34645	1.02231	1.62555	1.06977	1.33964	-0.837065	-1.11761	-0.806205	-1.74024	-2.07905	-2.05561	-1.83247	-2.05867
SL4186	1.93281	1.78224	1.41224	1.63516	1.86877	1.48088	2.10283	2.25228	1.72606	1.04134	1.62521	1.80699	1.71136	1.76789
SL0532	-0.452721	-0.38282	-0.835973	-0.483201	-0.592635	-0.974284	-0.511549	-0.488597	-1.14332	-1.20099	-1.08686	-1.0686	-1.25124	-1.08023
SEN1963
SL0496	-0.516613	-0.610226	-0.675042	-0.601635	-0.619966	-0.791809	-0.658372	-0.679017	-0.86896	-1.20726	-0.706037	-0.864483	-0.935934	-0.766703
SL1958	0.156353	-0.0972778	0.167603	0.479629	0.437559	0.309343	-0.197225	-0.245163	-0.231285	-0.808935	-0.418068	-0.469326	-0.233897	-0.599935
SL4408	2.62985	2.64656	2.20182	2.62698	2.61132	2.31568	1.89001	1.96967	2.62427	2.53768	2.63411	2.44117	2.77859	2.28582
SL0913	-1.11881	-1.09129	-0.398506	-0.985766	-1.12387	-0.531639	-1.12953	-0.968622	-0.159937	-0.420131	-0.835915	-0.726912	-1.21611	-0.802022
SL3992	1.11502	0.875573	0.568716	0.467792	0.957136	0.228845	1.50473	1.64621	0.501619	-0.222827	0.366817	0.366322	-0.0208109	0.63113
SL3223	1.37417	1.4337	1.06499	0.957961	1.56507	0.746239	2.36968	2.47466	0.596985	0.0338541	-0.342996	-0.477264	-0.582336	-0.433582
SL1775	1.10301	0.807093	1.01447	1.95235	1.38127	1.51371	1.26183	1.04101	1.35425	2.32415	1.6433	1.52003	1.48782	1.62583
SL2845	2.62457	2.358	2.10721	1.87325	1.86828	2.21873	0.331944	0.454665	0.230621	0.56872	-0.0747397	-0.0473019	0.11601	-0.284387
SL3173	0.768052	0.627666	1.08799	0.966474	0.784117	1.28184	0.698132	0.530854	1.19695	1.25475	1.12334	0.97289	1.187	0.90721
SL2329	-0.428461	0.23543	0.574565	-0.683725	-0.500118	0.173082	-0.0393087	-0.194577	0.230401	-0.0435352	-0.440073	-0.0164193	-0.595155	-0.102674
SL0261	-1.40573	-1.26942	-1.25751	-1.55826	-1.34775	-1.42538	-1.36834	-1.63444	-0.992744	-1.25341	-1.3518	-1.40024	-1.1692	-1.28566
SL4237	1.9899	1.84542	-0.349917	0.801346	1.45237	-0.374184	2.36352	2.80581	0.21624	-0.880478	0.271271	0.714323	-0.463437	1.00993
STnc550	1.01676	1.22155	2.01021	0.847549	0.859084	1.87171	1.18237	0.848485	1.5573	0.782969	1.82915	1.43593	1.50471	1.80813
SL4193	1.59873	1.40893	1.72968	1.90146	1.31445	2.01271	-0.9829	-0.890409	-0.57179	-2.01591	-2.47473	-2.43512	-2.33342	-2.48826
SLP2_0060	-1.30529	-0.826582	-1.27071	-1.57126	-1.09181	-1.42853	-1.22309	-1.48354	-1.21966	-1.4437	-1.27957	-1.32179	-1.3865	-1.36188
SL1495	3.14812	2.80476		2.96322	3.05817		4.48978	4.56012			6.49596	6.72267	6.56618	6.36685
SL2082	-0.795272	-0.411008	-0.549157	-1.08567	-1.01152	-0.691017	-0.707437	-1.20773	-0.377376	1.28501	0.164286	-0.415103	1.67104	-0.410506
SL1854	3.43351	3.43519	3.08032	3.03915	3.06578	2.85109	3.18916	3.49533	0.992493	-1.42545	-0.784984	-0.0794814	-1.02406	-0.170733
SL4189	-0.857981	-0.491822	-0.224662	-1.14254	-1.08221	-0.796768	-0.803649	-0.822322	-0.123407	-0.244828	-1.22706	-1.09158	-1.0095	-0.922879
STM14_1794	-2.19107	-1.87239	-2.06488	-2.46221	-2.43473	-2.19731	-2.11018	-2.07053	-2.21306	-2.14954	-1.54977	-1.8388	-1.81792	-1.58806
SL4175	-0.931432	-1.0999	-0.282112	-0.832977	-0.774625	-0.359977	-0.531698	-0.686669	-0.547477	-0.136702	-0.568075	-0.683243	-0.699123	-0.627658
SL0334	-2.25325	-1.89436	-1.69673	-2.08682	-2.19488	-2.23931	-2.11842	-2.53466	-2.31164	-2.10379	-2.69465	-2.72986	-2.21581	-2.93737
SL2258	-0.206554	-0.162839	0.0580193	-0.662655	-0.450587	-0.119634	-0.107426	0.0351697	-0.0234811	-0.28842	-0.173113	-0.308463	-0.192513	-0.366033
SEN0281
STM0893
SL2201	1.78697	1.37485	1.56132	3.37274	2.96247	1.83921	1.79734	1.46155	2.16035	2.8861	3.32517	2.94148	3.13636	3.00272
SL3685	-0.0877224	-0.182045	-0.472863	0.214702	-0.0974502	-0.611133	-0.253472	-0.133612	-0.460648	-0.161804	0.380379	0.33772	1.009	0.13875
SL1213	0.458622	0.262168	0.186623	0.253065	0.260533	0.126346	0.366466	0.377193	0.114214	0.315609	0.912779	1.1602	0.774818	0.951308
SL2603	2.44993	1.92946	1.47547	1.98272	2.48083	1.56868	2.14577	2.2544	1.96085	3.48858	3.91818	4.33814	3.68864	4.06572
SL3373	0.801813	0.751781	0.691032	1.53828	1.0671	0.841138	1.55346	1.56839	1.00916	1.27574	1.46444	1.44363	1.58827	1.46372
SL2481	-0.0102785	0.804932	1.13667	0.217519	0.0900237	0.872615	0.0678121	0.423763	0.917577	1.2394	-0.106279	0.286262	0.594112	0.227006
SL0541	0.647284	1.16096	0.568047	0.325904	0.326174	0.462309	0.344127	-0.0531372	0.513113	0.53907	-0.998914	0.172816	-1.05117	0.179346
SLP2_0039	-1.26131	-1.23725	-0.89117	-1.40412	-1.19948	-1.09104	-0.826183	-1.01845	-1.15447	-1.2719	-0.582307	-0.898131	-0.668109	-0.966771
SL2662	-0.629024	-0.409211	-0.752259	-0.758841	0.153877	-1.2108	0.0461454	-0.0649157	0.407947	-1.12399	-0.547872	-0.300519	-0.40307	-0.447671
SLP1_0012	-0.986939	-0.938385	-1.38388	-1.30804	-1.34821	-1.64832	-0.924345	-1.38598	-1.49746	-1.70919	-1.46214	-1.97939	-1.51289	-1.83708
SL3316	2.05944	1.37696	1.58271	3.61862	2.48118	2.12945	1.95396	1.60916	2.12219	3.31219	2.56135	2.03467	2.75043	2.40297
SL1686	0.435138	0.540656	0.179437	0.850767	0.551144	0.356888	0.366504	0.422069	0.296401	0.554546	0.376193	0.483913	0.292708	0.480766
SL1108	3.02947	3.0933	2.67047	2.68722	2.92482	2.61478	2.58498	2.73699	1.50417	0.355337	0.947301	0.818579	0.403454	0.861932
SL2362	0.116453	0.116709	0.0333547	-0.05121	-0.130062	0.280729	0.420634	0.500365	0.319897	-0.128638	0.348885	0.37259	0.266903	0.304013
SL1474	-1.30028	-1.25523	-1.489	-1.37642	-1.00165	-1.77533	-1.54717	-1.58369	-1.42846	-1.75753	-1.55511	-1.50778	-1.66864	-1.63062
SL2291	2.74425	2.29545	2.48949	2.90279	2.69444	2.49475	2.33976	2.35157	2.03807	1.11105	2.15223	1.96676	2.12422	2.11441
SL0363	0.684692	1.11031	1.0975	0.57487	0.759771	1.2099	0.97921	0.771399	0.962335	0.176255	-0.84073	0.713709	-0.461857	0.498338
SL3145	-0.842201	-0.966866	-1.15232	-1.20416	-1.06974	-1.14935	-1.40926	-1.37704	-1.48213	-1.3447	-1.29675	-1.43224	-1.51051	-1.48753
SL0225	2.51937	1.97596	1.64613	2.61338	2.65714	1.87773	1.96643	2.05815	1.88779	2.62424	2.69994	2.60606	2.75399	2.60641
SL2473	-0.513795	-0.0317458	1.26614	-0.260166	-0.154792	-0.315077	-0.00328478	-0.344614	0.168842	0.671077	-0.540331	-0.222088	-0.504974	-0.151775
STM14_0742	0.47097	0.409788	0.775185	0.0110231	0.173943	0.636227	0.034072	-0.0218311	0.81963	0.766966	1.16291	1.19062	1.10555	0.946849
SL2043	1.48835	1.68018	1.09214	1.44328	1.18051	1.16375	-0.386609	-0.21076	-0.255735	-0.70084	-1.07839	-1.50436	-0.931365	-1.33398
SL0184	-0.947097	-0.561417	-0.500278	-0.433649	-0.948507	-0.743511	-0.695715	-0.875663	-0.655532	-0.15123	-1.13919	-1.34386	-0.807341	-0.957542
SL4443	0.599805	0.501923	1.69323	0.566285	0.566171	2.85005	0.226398	0.223566	-0.0189947	-0.146435	0.454162	1.29243	0.198628	1.2114
SL1713	0.109254	0.185808	0.178872	-0.195591	-0.140426	-0.0999049	0.224043	0.0148858	-0.178113	-0.139773	-0.200087	-0.129083	-0.451877	-0.343903
SL0795	0.112259	-0.0937373	-0.37313	0.172254	0.210598	-0.345957	0.227538	0.45869	-0.443944	-0.0621683	0.532957	0.752867	0.416589	0.734412
SL1442	0.681941	0.364108	0.248811	0.596444	0.49971	0.283976	0.671288	0.863066	0.406585	0.420483	0.72044	0.590082	0.827799	0.594954
SL4298	2.06741	1.62299	1.82196	2.09322	1.95936	1.96532	1.38822	1.45298	2.03512	2.51021	2.70302	2.32247	2.77284	2.30242
SL0647	-1.21237	0.707116	1.17662	-1.3826	-0.809558	1.35617	-0.653991	-0.416428	1.42696	1.10275	0.359806	0.43356	0.102209	0.247869
SL3757	0.721485	0.372553	-0.0367929	-0.0144315	0.462373	-0.0781678	0.840013	1.07864	-0.478555	-0.795969	-0.34044	-0.591125	-0.40278	-0.601938
SL4278	3.85792	3.74228	2.61542	2.66653	3.50321	2.52435	4.03291	4.05888	2.56248	0.357553	2.95468	2.54632	2.65963	2.57365
SL3094	-0.420788	-0.185884	-0.931901	-0.6364	-0.503015	-0.817668	0.117564	0.31915	-0.72913	-1.37996	-0.589295	-0.255403	-0.666796	-0.473961
t44	4.58347	4.52475	4.16711	5.65699	5.5044		4.4137	4.2093			5.19273	4.96893	5.39322	5.07868
SL1290	-0.042206	0.011474	0.337315	0.0993443	0.00664892	-0.275926	0.29816	0.02978	-0.021977	-0.402645	-0.475536	-0.443315	-0.371606	-0.568052
SL0018	-1.46306	-1.31059	-0.747572	-1.32349	-1.3927	-0.801364	-1.21507	-1.31304	-1.00105	-0.513136	-1.04826	-0.866505	-1.095	-0.864153
SL0312	2.58802	2.15142	1.38788	2.67955	2.52059	1.68323	2.27106	2.31787	1.6718	1.93465	2.31367	2.12235	2.24034	2.24945
SL2664	-1.10456	-0.603095	0.793022	-1.30702	-0.890035	-0.768141	-0.45086	-0.51641	0.000514613	-1.09159	-0.37948	-0.444657	-0.723702	-0.706223
SL3574	-1.02154	-0.860308	-0.870483	-1.03936	-1.15652	-0.901304	-0.742975	-0.937925	-1.11312	-0.832653	-0.640215	-0.536875	-0.647966	-0.545558
SL4283	-0.291012	0.20035	-0.121045	-0.307096	-0.418318	-0.520613	0.308512	0.152421	-0.362719	-0.297967	0.0223166	-0.0998918	0.0211852	-0.219372
SL4497	2.15174	1.67993	1.3957	1.8635	1.84982	1.48425	1.79872	2.03729	1.57044	1.32634	1.95723	1.77734	1.78854	1.94841
SL2842	-1.51623	-1.40227	-1.61674	-1.34099	-1.68248	-1.64454	-1.14433	-1.19402	0.108498	2.24433	-0.390666	0.271253	1.42212	0.0349863
SL3766	-1.04046	-0.922518	-0.771934	-0.688876	-0.869199	-0.738924	-0.985882	-1.19032	-0.892946	-0.0352738	-0.412611	-0.487159	-0.528301	-0.475709
SL4267	5.00057	4.30289		4.30523	4.47008	3.41177	4.33888	4.44425	4.24816	3.75523	4.54849	4.17302	4.77991	4.11974
SL1903	2.09221	2.04989	1.86095	1.85877	1.74252	1.68196	1.65234	1.85102	1.03627	-0.314268	0.189364	-0.00116899	-0.649706	0.0982052
SL0008	0.896041	0.689868	0.533504	1.10902	0.848494	0.466463	1.33188	1.28301	0.881427	0.303911	0.617071	0.62198	0.842528	0.557904
SL1559	-0.362877	-0.161651	-0.170354	0.0839513	-0.278342	0.359829	-0.678091	-0.666019	-0.875497	-1.24419	-1.2959	-1.30948	-1.42152	-1.36693
SL2388	-0.326041	-0.60579	-0.54657	-0.496598	-0.560302	-0.539489	0.104746	0.0526713	0.312899	0.106787	0.512137	0.582909	0.263159	0.609954
SL3328	-1.69268	-1.26425	-1.61457	-1.9155	-1.97908	-1.77322	-1.57786	-1.72212	-1.53789	-1.73235	-2.82758	-2.32381	-2.73981	-2.34671
SL4430	0.547725	0.360091	0.225053	0.112365	0.173207	0.094999	0.386027	0.59827	-0.0346355	-0.621117	0.0632536	-0.107371	-0.140205	-0.0187062
SL3106	-0.0821738	0.175142	0.702658	-0.640618	-0.486555	0.518046	1.85824	2.19184	1.11661	-0.0827963	0.615606	1.29045	0.543925	1.02796
SL1019	1.68733	1.66274	1.49162	1.62645	1.55918	1.24671	1.86213	1.82505	1.73314	1.33258	2.31055	2.15298	2.24023	2.12105
SL2843	-1.71925	-1.39428	-1.50156	-1.65276	-1.71767	-1.63606	-1.5122	-1.61365	-0.810918	1.06816	-1.45719	-0.966052	0.0310712	-1.19378
SL2543	0.166163	0.449437	0.725322	0.70047	0.408511	1.07193	0.997554	0.875488	1.112	1.54135	1.55683	1.75568	1.5094	1.567
SL1023	0.215466	0.22701	0.573314	0.0131084	0.230197	0.339956	0.488677	0.546642	0.48353	0.498676	0.556812	0.61444	0.648249	0.576047
SL2539	0.759076	0.583812	0.629766	0.863916	0.817314	0.554688	0.707274	0.656622	0.614202	0.822102	0.614925	0.562687	0.669495	0.435233
SEN1999
SL4271	1.95657	1.43208	1.38281	3.14308	2.57238	1.79423	1.57224	1.34127	1.71338	2.44411	1.80745	1.58076	1.75906	1.60944
SL0094	1.08754	0.871614	1.05387	1.23213	1.20739	1.17463	0.924211	1.10336	1.30414	1.61987	1.62443	1.69076	1.48019	1.64669
isrO	-0.541718	-0.475953	-0.72043	-0.44181	-0.485039	-0.750122	-0.616945	-0.398693	-0.7942	-0.589975	-0.375612	-0.485364	-0.554408	-0.203903
SL3335	0.808252	0.750331	0.762484	0.329937	0.272786	0.856691	1.59666	1.8623	1.48628	-0.261335	1.6068	1.84535	1.38024	1.73528
SL2031	-1.46227	-1.21749	-0.870511	-1.65264	-1.89986	-0.683376	-1.31001	-1.70675	-1.33838	-1.22456	-1.68778	-1.29344	-1.68087	-1.32323
SL2690	-1.10455	-0.302743	0.416054	-1.27823	-0.927198	0.302856	-1.29694	-1.08145	0.0888783	0.026926	-0.733629	-1.15745	-0.955264	-0.792955
SL1375	-0.52076	-0.407581	-0.606411	-0.490599	-0.533793	-0.599607	-0.524956	-0.507023	-0.776472	-0.695898	-0.594454	-0.525281	-0.772204	-0.52997
SL0099	-1.78782	-1.41417	-0.758201	-1.56391	-1.71083	-0.652343	-1.55525	-1.42001	-1.34184	-0.869826	-1.57303	-1.48886	-1.51357	-1.4252
SL3638	-1.19314	-1.10777	-1.12889	-1.41583	-1.24219	-1.45243	-1.29827	-1.60155	-1.32679	-1.44471	-1.3033	-1.57636	-1.31487	-1.45178
SL2178	0.644926	0.422628	0.768423	0.281628	0.399109	0.569785	0.488393	0.374974	0.230688	0.0102472	-0.0938836	0.0991877	-0.01472	0.051217
SL1566	-2.97544	-2.49188	-2.37596	-3.14733	-2.92039	-2.54255	-2.55197	-2.77333	-2.11579	-2.28524	-2.66727	-2.92264	-2.41905	-2.84155
SL4247	-1.10414	-0.526994	-0.91379	-1.11737	-1.08947	-0.503657	-1.51261	-1.6035	-1.89073	-1.98765	-2.25117	-2.16371	-2.18053	-2.11603
SL1261	1.94915	1.69524	1.72906	1.5311	1.65169	1.84605	2.16796	2.32791	2.17606	3.14969	3.2357	3.17813	3.20066	3.07734
SL1546	-1.1024	-1.11233	-1.17727	-1.29281	-1.35944	-1.09409	-0.265365	-0.197534	-1.11918	-1.48744	-0.641677	-0.68128	-0.69838	-0.559796
SL2827	-1.00469	-1.18907	-1.32271	-1.02454	-1.12477	-1.42765	-1.35811	-1.47459	-1.40457	-0.423462	-0.35421	-0.359313	-0.213766	-0.327117
SL2893	-0.215308	-0.342014	0.302554	-0.548627	-0.329433	0.25862	-0.557378	-0.696626	0.0554248	-0.13673	-1.65215	-1.40487	-1.38785	-1.35345
SL3376	-0.464419	-0.70297	-0.918595	0.154265	-0.431607	-0.779278	-0.238491	-0.166545	-0.325503	-0.583312	-0.273815	-0.322854	-0.48247	-0.26859
SL1173	0.165575	0.420123	0.0829922	0.338023	0.00492491	0.199897	0.35434	0.492987	0.369428	0.311234	-0.0147895	0.138686	-0.0496746	0.202746
SL4241	-0.429578	-0.945175	-0.85947	-0.195555	-0.455872	-0.702723	-0.18883	-0.260568	-0.566836	-0.881223	-0.638511	-0.590426	-0.681625	-0.532325
SL3618	0.334454	0.217867	0.153013	0.720538	0.503012	0.269921	0.367831	0.409155	0.110432	0.443412	0.506657	0.311137	0.50576	0.336129
SL3314	1.77656	1.30452	1.23493	2.27762	2.01741	1.58906	1.61981	1.59936	1.21098	1.66796	1.49239	1.62055	1.51931	1.74409
SL3043	1.16851	0.772903	0.92567	1.04298	1.05165	1.16483	0.460265	0.618198	1.90246	0.425444	1.21139	1.18817	1.16467	1.05894
SL3327	-1.31893	-1.26046	-1.5071	-1.63591	-1.27524	-1.70536	-1.82034	-1.74568	-1.77556	-1.9722	-1.78739	-1.74086	-1.80261	-1.70949
SL0077	-1.4029	-1.43508	0.615712	-1.79321	-1.16898	1.21038	-1.29845	-1.28483	-1.55464	-2.02606	-1.87695	-1.8106	-2.11959	-1.88194
SL2549	3.29179	-1.41751	-0.168873	2.46248	2.56489	2.82644	-0.296676	-0.184651	2.71024	2.75557	0.863774	2.38083	2.4003	2.5259
SEN1433
SL0046	1.09995	0.938438	0.727822	1.49718	1.31029	0.918602	0.893147	0.885646	0.721132	1.88562	1.3549	1.29937	1.42127	1.27877
SL1530	0.425683	0.398127	-0.175881	0.38631	0.295505	-0.0531741	-0.198173	0.0469442	0.0195445	-0.638016	0.47566	0.273391	0.462497	0.411786
SL2050	0.506283	0.429676	0.100459	0.332015	0.389492	-0.0570636	0.174838	0.303709	0.26219	0.642025	0.527627	0.261324	0.795741	0.359945
SL4494	1.32751	1.05005	1.14904	0.840315	0.965163	0.933104	1.37191	1.64223	1.00022	1.03997	1.66639	1.84666	1.55339	1.74544
SL2064	1.03574	0.991186	1.35293	1.12549	1.08911	1.43374	1.69031	1.73999	1.51616	1.86032	1.41108	1.40196	1.97636	1.09521
SL1039	-0.551123	-0.779001	-1.20475	-0.362108	-0.661046	-1.07012	-0.946927	-0.775261	-1.04865	-1.1403	-1.0426	-1.36413	-1.13199	-1.2438
SL3742	-1.5204	-1.39155	-1.52155	-1.70633	-1.74213	-1.64061	-1.08622	-1.04398	-1.48249	-1.3943	-1.65521	-1.52308	-1.58731	-1.59775
SL2127	-1.71224	-1.80639	-1.33945	-1.92698	-1.80218	-1.60142	-1.63806	-1.89441	-1.37673	-1.38908	-1.22132	-1.26456	-1.18398	-1.39179
SL1619	0.184448	-0.167334	0.0753487	-0.00298271	0.0258167	-0.156425	-0.258924	-0.0622687	-0.109642	0.145108	0.549541	0.539638	0.603838	0.541877
SL0007	3.73083	3.07882	2.99486	3.68195	3.64515	3.14631	3.8207	3.85662	3.06278	3.45338	3.43957	3.69251	3.22489	3.91327
SL1238	-0.617836	-0.68464	-0.304185	-0.696176	-0.923164	-0.0633076	-0.9203	-0.982125	-0.152134	0.108664	-0.0396993	-0.0177063	0.203251	-0.142025
SL0438	-0.329767	-0.10417	0.172632	0.462834	-0.0316867	0.203839	-0.234793	-0.41689	0.183452	0.52758	-0.564916	-0.648352	-0.577285	-0.631203
SL1904	2.11884	2.27085	1.84601	2.39834	2.08275	1.9931	1.79939	1.98871	1.16108	-0.101167	0.697694	0.514639	-0.250366	0.443181
STM2711
SL3481	0.371187	0.445198	0.600046	0.215939	0.382619	0.520932	1.42205	1.60565	0.7202	0.248307	0.46879	0.400174	0.503405	0.43389
SL4351	-1.00065	-0.954804	-0.827032	-1.30345	-1.13307	-1.04662	-1.17393	-1.45123	-1.06659	-1.10689	-1.66524	-1.30758	-2.00368	-1.36561
SL3584	-0.486424	-0.492094	-0.235897	-0.434934	-0.610761	-0.0265477	-0.390514	-0.303625	0.091414	-0.421509	0.163844	0.182555	0.112247	0.100702
SL4206	0.280752	0.229174	0.0242346	0.181903	0.219115	0.066812	0.36944	0.396455	0.511112	-0.0521023	0.48532	0.452213	0.419043	0.352125
SL4240	0.299463	-0.0317491	-0.798739	0.232669	0.276019	-0.638866	0.22166	0.374849	-0.221318	-1.04549	-0.284978	-0.224493	-0.333777	-0.369312
SL3221	1.65994	1.5662	1.03369	1.04599	1.88413	0.91043	3.15454	3.20695	0.823946	-0.815734	0.0545557	-0.111888	-0.214201	-0.191436
SL0415	1.13923	1.10564	1.33434	0.711414	1.00206	1.0878	2.49451	2.72038	1.86022	0.15134	1.37751	1.66478	1.52755	1.58738
SL0730	2.92028	2.94088	2.75657	3.13392	3.23553	2.72684	3.30049	3.33278	2.82164	3.37095	2.69882	2.51447	2.9376	2.50663
SL0984	-0.405801	-0.339732	-0.231099	-0.642254	-0.503365	-0.292485	-0.511514	-0.544816	-0.287622	-0.587876	-0.404752	-0.510786	-0.59469	-0.441401
SL4375	-0.77403	-0.771811	-1.06874	-1.15492	-0.985967	-1.08439	-0.65898	-0.685724	-1.1425	-1.11777	-1.16534	-1.18545	-1.12692	-1.1735
SL2424	-1.14244	-0.934299	-0.696306	-1.49737	-1.09237	-0.586966	-1.37682	-1.29723	-0.90862	-1.06143	-1.24596	-1.39914	-1.3208	-1.35736
SEN1390
SL0185	-0.187853	-0.046339	-0.211251	0.551381	0.0664976	0.232813	0.153064	-0.161277	0.0887907	1.31934	0.0823454	-0.0242173	0.182902	0.171958
SL0511	-1.18191	-1.0387	-1.09296	-1.27848	-1.35752	-1.02556	-1.32567	-1.47703	-1.27655	-1.61985	-2.04924	-1.76137	-2.20323	-1.83668
SL3306	-0.0899551	-0.325484	-0.48832	0.847713	0.248612	-0.223639	-0.211567	-0.240323	-0.327823	0.0872456	-0.140045	-0.18338	-0.160696	-0.309062
STM14_1872	-2.27384	-2.11804	-1.75226	-2.11604	-2.34346	-2.02206	-2.36663	-2.29996	-1.93639	-1.64294	-1.81698	-1.91619	-1.90284	-1.83701
SL0916	-0.580758	-0.632173	-0.916392	-0.712956	-0.473447	-0.873626	-1.05159	-0.847479	-1.00555	-0.814262	-0.653865	-0.802266	-0.643353	-0.58336
SL1425	0.163476	-0.10026	0.101169	0.057033	0.132013	0.22729	0.221707	0.22742	-0.163734	0.532766	0.114256	0.236456	0.0810213	0.263831
SL0663	0.153419	-0.224362	-0.272204	0.695138	0.489516	-0.055254	-0.0372943	0.0113092	0.139019	0.798537	0.100107	0.250045	0.169771	0.336702
SL2442	0.0655413	0.164765	0.862732	-0.363645	0.0465693	0.711515	0.242101	0.0662231	0.779069	0.43012	0.241407	0.370604	-0.227406	0.284038
SLP2_0049	-0.205042	-0.125481	0.523318	-0.371187	-0.164044	0.24057	-0.656114	-0.378549	0.322499	-0.507177	0.259396	0.607734	-0.0132353	0.335289
SL2873	3.25999	3.24886	3.30386	3.08518	2.8081	3.3578	1.39748	1.45017	0.55048	-0.980031	-1.43144	-1.18	-1.42341	-1.46426
SL2047	0.997038	0.859415	1.11136	0.877143	0.921833	1.00545	1.42984	1.53933	1.51617	0.746478	1.74475	1.9183	1.53026	1.6323
SL4250	0.906883	1.19618	1.21356	0.694654	0.28713	1.95539	-1.22737	-0.967427	-1.23266	-2.01716	-2.43977	-2.41212	-2.31197	-2.64041
SL4157	2.11989	1.83922	1.51367	2.18591	2.01182	1.53325	1.76129	1.99433	1.77877	1.38933	2.09775	2.15091	2.24362	2.12482
SL1406	-1.56499	-1.275	-1.59186	-0.974086	-1.25512	-1.56304	-1.23193	-1.02694	-1.33276	-0.778673	-1.03057	-0.947164	-1.12436	-0.948916
SL2494	0.606901	1.2714	1.49282	0.52671	0.534024	1.3803	0.745138	0.71717	1.29776	1.30065	0.870407	0.793363	1.15441	0.818826
SL0014	-1.56048	-1.55026	-1.72491	-1.79794	-1.58326	-1.80565	-1.74336	-1.83481	-1.78138	-1.6586	-1.81027	-1.71943	-1.77606	-1.85961
SL2355	0.235466	-0.0615815	0.0705183	0.278369	0.200108	0.00466331	0.47697	0.425758	0.0256973	0.191509	0.42613	0.435091	0.268476	0.376071
SL1426	0.395693	0.931736	0.940807	-0.071617	0.204995	0.661393	0.523454	0.401481	0.765604	0.409747	0.0382061	-0.128359	-0.14787	-0.00110073
SL0139	0.920174	0.837139	0.575984	1.30499	1.14317	0.896163	0.615064	0.635384	0.677963	1.31594	0.917158	0.809182	0.786422	0.962004
SL3199	0.00627618	0.133638	-0.0346786	0.145277	-0.0765182	-0.0173473	0.291579	0.304353	0.248354	1.0503	1.24808	1.16264	1.11192	1.24224
SLP1_0022	0.678996	1.46254	1.56356	0.250611	0.714777	1.43506	1.50966	0.52204	1.59327	1.50678	0.298135	0.0561749	0.0616194	0.126343
SL0962	0.118881	-0.273456	-0.00283697	-0.198118	-0.029829	0.040924	-0.0952293	0.148758	-0.198129	-0.269301	0.0862453	0.093573	0.101733	0.0682175
SL0257	-0.121618	-0.00328567	-0.372223	0.00117328	-0.0673273	-0.300161	0.132286	0.153865	-0.244687	-0.190828	0.0247427	0.0103821	-0.0203286	0.0775747
SL1583	0.433122	1.08517	0.591136	0.256772	0.509757	0.292531	1.00943	1.10057	0.394704	-0.234648	0.33946	0.496126	0.341655	0.384177
SL2012	1.22557	1.14399	0.981167	1.18868	1.31638	0.698327	1.62781	1.73987	0.620318	-1.17871	0.1139	0.282708	0.4167	0.312607
SL2972	0.409394	0.657621	0.437748	0.387685	0.156086	0.323321	0.397526	0.394315	0.527037	0.837668	0.695841	0.715719	0.859793	0.569963
SL0819	-0.11695	0.374881	-0.211198	-0.409026	-0.153311	-0.339455	-0.680573	-0.777321	0.0148704	-0.235147	0.113038	0.352573	0.22366	0.335852
SL3478	1.88153	1.47793	0.888816	2.02683	2.19278	0.884963	0.925069	1.15714	0.687976	1.38104	1.33062	1.28172	1.34945	1.19458
SL0204	-0.733596	-0.579093	-0.33156	-0.522155	-0.813231	-0.0632884	-0.407067	-0.550884	-0.31409	-0.200298	-0.440138	-0.43527	-0.524455	-0.54257
SLP1_0094	-0.841837	-0.239486	-0.0931659	-1.22354	-1.03153	0.227066	-0.285464	-0.7596	0.149826	-0.278914	-0.623865	-0.713594	-0.684732	-0.778178
SL4521	-1.71308	-1.55208	-0.977511	-1.76827	-1.7873	-1.0652	-2.06498	-1.66594	-1.19236	-0.864266	-1.39262	-1.89213	-1.68246	-1.64365
SL0735	0.451706	0.229583	0.271668	0.0370592	0.105202	0.134913	0.412745	0.343246	0.466816	0.85517	0.295672	0.368131	0.352831	0.252887
SL3524	-0.442813	-0.585775	-0.77222	-0.240637	-0.399099	-0.886307	-0.700436	-0.655481	-0.694404	-0.0147023	-0.162087	-0.276889	0.0473363	-0.439179
SL0173	-0.206398	-0.460394	-0.831943	0.18864	0.0566429	-0.61179	-0.503093	-0.47687	-0.658325	-0.448079	-0.719896	-0.764915	-0.803102	-0.63188
SL3864	0.884329	0.413804	0.391576	0.610651	0.76931	0.44672	0.503899	0.569807	0.674578	0.924701	0.787397	0.579189	1.11255	0.394238
SL1672	-0.924833	-1.03216	-0.766624	-0.779315	-0.890132	-0.73812	-0.688034	-0.557509	-0.983166	-0.845437	-0.718466	-0.47441	-0.732692	-0.634
SL0169	0.323038	0.464078	0.769442	0.123779	0.378655	0.515053	0.404908	0.365378	1.16003	0.983113	0.77512	0.692808	1.25835	0.787034
SL2790	-1.55384	-1.06343	-1.14715	-1.54295	-1.17741	-1.31009	-1.23862	-1.70264	-1.19203	3.1177	-0.398665	-0.783273	1.08567	-0.95346
SL2825	-0.661735	-0.919252	-1.2842	-0.762998	-0.812965	-1.33111	-0.674852	-0.550844	-1.32363	-0.443689	-0.153846	-0.209382	-0.180417	-0.232642
SL4092	2.8359	1.90895	1.73051	3.25682	2.9786	1.71341	1.56838	1.71197	2.07828	2.53453	2.31863	1.92729	2.85567	1.94042
SLP1_0016	-1.11897	-0.916418	0.0809193	-1.47301	-1.28226	-0.402987	-0.369545	-1.09927	-0.212608	-0.338321	-1.24877	-1.26563	-0.934079	-1.22325
SL2943	0.606054	0.221512	-0.438308	0.646087	0.883557	-0.862538	0.840671	0.873299	-0.714528	-1.1318	-1.26619	-1.31367	-1.08009	-1.16884
SL0379	0.337333	0.591552	1.23151	-0.179664	-0.0700126	1.15394	2.04897	2.25299	2.31349	-0.257315	1.65582	1.97087	1.62112	1.82722
SL2075	0.399465	0.078151	0.228592	0.720757	0.559041	0.81114	0.631835	0.623381	0.625796	1.76037	1.01611	1.14856	1.59113	0.973932
STM4102	-1.79101	-1.95343	-2.00974	-1.47558	-1.83457	-1.54119	-2.08354	-2.07602	-1.73195	-1.43736	-1.43968	-1.20287	-1.73238	-1.64939
SL3656	-1.07684	-0.955378	-0.998743	-1.11354	-1.17517	-1.06693	-1.01669	-0.965714	-0.565167	-0.944088	-0.34114	-0.078426	-0.482076	-0.327759
SL4322	0.16603	0.0125036	-0.311361	-0.0473534	0.0598681	-0.20709	0.185202	0.215092	-0.119552	0.152594	0.480314	0.56455	0.505391	0.488442
SL1154	-0.296887	-0.153307	0.543622	0.0288296	-0.223226	0.60578	-0.293723	-0.464775	0.362788	1.52541	0.462677	0.353713	0.522592	0.401896
SL1832	-1.24444	-1.32713	-1.09014	-1.06229	-1.26329	-1.2532	-1.49494	-1.3467	-1.30051	-1.10225	-1.0587	-1.13267	-1.23016	-1.2669
SL2376	-0.819382	-0.752984	-0.678365	-0.88492	-0.935152	-0.591727	-0.877736	-0.776734	-0.359853	0.846809	-0.021112	0.074416	0.0976853	-0.0957859
SL0845	-0.95311	-1.10651	-1.20355	-0.896906	-0.972034	-1.26768	-1.36732	-1.35806	-1.34097	-1.02259	-0.978498	-0.905148	-1.15055	-1.02867
SL3085	0.308166	0.572223	3.59428	0.368841	0.673265	0.861968	0.224603	0.123194	0.740647	1.23705	0.8353	0.539982	0.927918	0.43894
SL4447	-0.942514	-0.610816	-0.642935	-0.870419	-1.00773	-0.492115	-0.643327	-0.762791	-0.0902182	-0.609378	0.0311787	0.184277	-0.004331	0.00791899
SL3744	0.323756	-0.261314	-0.488504	0.102469	0.361976	-0.563007	0.464984	0.540103	-0.175872	-0.726529	0.162573	0.0341033	0.111414	-0.0188836
SL0412	2.10114	1.91487	1.95648	2.35323	2.08029	2.06621	2.50197	2.43788	1.87598	1.93319	2.55381	2.59609	2.35008	2.49459
SL0137	-0.570862	-0.567736	-1.10915	-0.309638	-0.470927	-0.853283	-0.573071	-0.565599	-0.769889	-0.409167	-0.283182	-0.437535	-0.372676	-0.367227
SL4086	1.53681	1.58513	1.31244	2.128	1.57824	1.67948	1.74306	1.65486	1.59778	2.57945	1.94607	1.9776	1.92914	2.03417
SL3841	-0.563222	-0.329088	-0.676101	-0.149535	-0.322141	-0.109083	-0.138301	-0.389386	-0.426042	1.49802	0.188012	-0.0720517	0.332399	0.197811
SL3280	0.135024	0.0991361	-0.367559	1.0095	0.507844	0.155779	0.0594669	-0.130032	-0.022358	1.31529	0.430481	0.315872	0.337576	0.443465
SL0105	-0.173512	0.186458	-0.4303	-0.349182	-0.0194375	-0.272441	0.122885	-0.0163327	-0.292461	0.364046	-0.559697	-0.368142	-0.674228	-0.296829
SL3243	0.170815	0.202089	0.156814	-0.250734	0.0931262	0.0249338	0.82914	0.870223	0.31489	-0.307273	0.545517	0.615447	0.880446	0.783699
STM14_5305	-0.431287	-0.401783	-0.667118	-0.321339	-0.520447	-0.496756	-0.880617	-0.812597	-0.939179	-0.720678	-0.494642	-0.412056	-0.573487	-0.45961
SL1534	-1.17432	-1.26136	-1.36045	-0.69378	-0.912704	-0.989289	-0.745409	-0.705379	-1.07559	-0.113408	-0.972764	-1.0371	-0.760545	-0.837885
SL0374	0.562738	0.521644	0.832842	0.733585	0.666752	0.666502	0.804068	0.834683	0.747665	0.492461	0.77414	0.660666	0.960525	0.683163
SL0890	-0.330186	-0.374863	-0.45937	-0.265157	-0.343554	-0.559303	-0.275796	-0.292125	-0.43976	-0.0930871	-0.301563	-0.276451	-0.404645	-0.265097
SLP1_0059	0.859089	0.792924	0.226945	1.21274	0.981472	0.139461	0.429687	0.463932	0.713991	1.97591	0.628665	0.715148	0.927298	0.708145
SL3931	0.0493815	0.0269215	-0.372996	0.762305	0.348668	0.0470178	0.309379	0.282109	-0.154163	0.870259	0.490828	0.637794	0.38724	0.650207
SL2183	-0.923569	-0.985875	0.38938	-1.4188	-1.37117	0.26686	2.54959	2.69545	1.3241	-0.813611	0.68319	0.824174	1.10238	0.654921
SL0429	2.12275	1.67984	1.43349	2.24687	2.23494	1.40622	2.04221	2.0155	1.52154	1.43637	1.96259	1.85933	1.62968	1.90381
SL1457	-2.50384	-2.21952	-2.31282	-2.3953	-2.6179	-2.36561	-2.0257	-2.16385	-2.37249	-1.07676	-1.69824	-1.75792	-1.77664	-1.81635
SL2331	0.302259	0.471411	0.667578	0.72375	0.33084	0.700271	0.361539	0.352837	0.778216	0.868483	0.0444499	0.0592412	0.295012	0.243956
SL1597	-2.20054	-2.0963	-1.69027	-2.27427	-2.19582	-1.96127	-2.27439	-2.28628	-1.5112	-1.53616	-1.52212	-1.75798	-1.61515	-1.91315
SL2155	-0.545862	-0.386184	-0.254492	-0.825129	-0.842948	-0.313081	-0.618273	-0.608594	-0.670102	-0.564327	-0.995506	-0.869448	-0.91302	-0.749809
SL4183	0.232637	0.235666	0.378435	0.483927	0.267087	0.295373	0.0140537	-0.13075	0.443627	0.546394	0.30374	0.0358054	0.0250568	0.180006
SL0519	0.0308794	-0.119935	-0.611295	-0.306005	-0.178811	-0.559194	-0.498497	-0.525473	-0.573234	-0.87225	-0.290762	-0.245434	-0.152991	-0.313142
SL2512	0.0811282	0.577531	0.589831	-0.270694	-0.122058	0.577791	-0.322677	-0.0603881	0.292155	0.574329	-0.117937	-0.12135	-0.186462	-0.330206
SL0879	0.750344	0.823381	0.704157	1.05224	0.857301	1.24142	1.18549	1.08194	1.09958	1.77387	1.07994	1.43329	1.12075	1.38398
SL3874	1.40493	1.10297	1.24788	1.88571	1.62478	1.52297	1.45584	1.36949	1.49473	1.87418	1.54998	1.73404	1.35186	1.81638
SLP2_0083	-2.25094	-2.04759	-2.41148	-2.66004	-2.52695	-2.56375	-2.12575	-2.44365	-2.82876	-2.78452	-2.50959	-2.45283	-2.5322	-2.48948
SLP1_0006	0.305315	0.891838	1.72687	0.153414	1.0356	-0.000409926	0.386798	0.239765	0.915571	2.80101	-0.445358	0.201706	-0.389291	0.0244444
SL2962	-0.0371884	-0.0121495	0.371759	0.104078	-0.0497982	0.322541	-0.0220218	-0.0377027	0.160285	0.449926	0.381113	0.786256	0.210896	0.578719
SL2273	2.37471	2.40774	2.79324	2.19451	2.08018	2.64451	2.18001	2.32864	2.29745	2.16112	3.27431	3.49945	3.19846	3.51298
SL0979	-1.54227	-1.71203	-1.23217	-1.4602	-1.74802	-1.32214	-1.70047	-1.6298	-1.68299	-1.51667	-1.68704	-1.76126	-1.66043	-1.80212
SL3878	0.568874	0.436263	0.507956	0.879628	0.709675	0.717356	0.737925	0.607714	0.626572	1.50014	1.07219	1.15945	1.32169	1.16808
orf5	0.378588	0.808072	0.899834	-0.117024	-0.127916	0.935186	0.436935	0.131618	0.714797	0.937878	-0.545686	-0.391371	-0.998642	-0.236737
SL0490	-1.61973	-1.59436	-1.75462	-1.3279	-1.55515	-1.81569	-1.18789	-1.11948	-1.87299	-2.26297	-1.59675	-1.52753	-1.54497	-1.58953
SL2204	0.71351	0.512749	0.437683	1.19157	0.926981	0.701744	0.703261	0.595053	0.585166	1.58333	1.27225	1.4305	1.31173	1.49621
SL3830	-0.518363	-0.35781	-0.568163	-0.62218	-0.62297	-0.789533	-0.619064	-0.586324	-0.735479	-0.853205	-0.478586	-0.503993	-0.732797	-0.506222
SLP2_0064	-1.65004	-1.56242	-1.6896	-2.44563	-2.04353	-1.80287	-2.01718	-2.27897	-2.36828	-2.71743	-2.33995	-2.12147	-2.3983	-2.19402
SL0657	1.68062	1.5426	1.72982	1.67465	1.79368	1.59786	1.66214	1.72935	2.02717	1.66153	1.91786	1.96866	2.04341	1.84347
SL0597	0.896255	0.945374	1.50055	0.629109	0.845378	1.2358	0.725759	0.688078	1.14012	1.15768	0.569909	0.445755	0.570697	0.408862
SL2717	-1.79841	-1.42559	-1.84019	-1.9438	-1.89505	-1.95793	-1.6082	-1.79402	-1.89377	-1.51431	-1.36281	-1.52613	-1.39627	-1.42098
STM2734
SL1955	-0.752819	-0.875342	2.14951	1.06347	-0.709131	-0.367137	2.87796	-1.03433	3.03385	2.39135	-1.50476	2.19734	1.54601	2.63849
SL3244	1.04058	1.06319	1.52871	0.817396	0.818292	0.71319	1.28072	1.21107	1.09238	1.06613	0.837808	0.936181	0.70299	1.03214
SL0898	1.4701	1.3172	1.24627	1.60901	1.43325	1.44135	1.12524	1.38214	1.4451	1.91633	1.65434	1.47663	1.86207	1.67355
SL1417	-1.11472	-1.26597	-1.24843	-1.23633	-1.23251	-1.0981	-1.21052	-1.04594	-1.1004	-1.29919	-0.828152	-0.867313	-1.00435	-0.784413
SL1162	-1.47342	-1.21565	-0.89295	-0.927515	-1.36442	-1.15056	-0.930333	-1.05191	-1.10285	-0.999111	-1.63983	-1.61702	-1.45208	-1.53074
SL0668	1.25561	0.926568	0.739261	1.96898	1.58521	0.979498	0.956634	0.887255	0.861347	1.46318	1.20931	1.25405	1.4012	1.39983
SL0527	-0.520523	-0.274043	-0.240224	0.116179	-0.280536	0.558736	-0.123034	-0.198447	0.29786	0.882456	-0.272864	-0.304093	-0.441983	-0.0214627
SL1641	0.862286	0.664821	0.874718	1.03433	0.921489	0.930982	0.812719	0.94389	0.804493	1.14774	1.36517	1.37908	1.1689	1.41471
SL1517	-0.364346	0.0890258	-0.210397	-0.219935	-0.352802	-0.160452	-0.0987016	-0.103364	0.711673	3.11719	-0.125118	0.349098	1.78455	0.211431
SL3178	-1.16279	-1.16688	-1.43732	-0.753078	-1.16012	-1.13394	-1.25961	-1.20314	-1.35314	-0.755101	-1.03928	-1.16172	-0.969513	-1.07675
SL0240	0.368434	0.569798	0.537592	0.448612	0.447379	0.582856	0.576299	0.615779	0.576758	1.02084	0.786913	0.779039	0.613062	0.795745
SL4140	-2.06835	-1.84097	-1.20495	-1.82136	-2.08467	-1.26565	-1.85892	-1.97434	-1.23574	-1.0935	-1.729	-1.80534	-1.99523	-1.91806
SEN4291
SL3137	0.0301996	0.260985	0.799005	-0.0113311	0.193411	0.569888	0.57846	0.157672	0.624767	0.617716	-0.081132	0.212584	0.0636183	0.190323
SL3457	-0.0213408	0.431514	0.243514	-0.0557027	-0.0922788	-0.169111	-0.20476	-0.371835	0.396974	-0.0328006	-0.735607	-0.650932	-0.68574	-0.725553
SL1277	-0.119188	-0.194478	-0.329599	0.461265	0.331658	-0.329781	0.125673	0.149654	0.064588	0.537393	0.206006	0.226153	0.283159	0.318169
SL1922	-0.850434	-0.402867	2.4221	-1.2472	-0.23575	1.54024	-0.57361	-0.627398	0.343143	-0.469204	-1.05516	-0.274977	-1.17811	-0.460308
SLP1_0079	1.17765	1.13148	0.704735	1.14007	1.23547	0.625673	0.942041	0.902554	0.741774	0.790757	1.39011	1.06752	1.44147	1.14542
PSLT071	0.977885	0.734687	0.538545	-0.256117	0.0365744	0.168968	1.40235	1.33624	0.209632	0.0479653	-1.0527	-0.554836	-0.905483	-1.0323
SL4429	1.33795	1.16506	1.12066	1.67898	1.25247	1.30664	0.965605	1.03395	0.827105	1.49792	1.57369	1.8012	1.40583	1.60648
SL2105	-1.35948	-0.942133	-0.164648	-1.33106	-1.19569	-0.228075	-0.531704	-0.511239	0.403651	-0.394127	-0.405252	-0.507006	-0.354244	-0.545337
SL4329	1.41094	1.22237	1.33001	1.33944	1.41479	1.32238	2.08167	2.11023	1.65329	0.962885	1.67722	1.56957	1.75255	1.82029
SL2718	-0.536244	0.484826	0.612414	-0.427618	-0.271971	0.0133803	0.000549404	-0.280302	0.0600967	0.088011	-1.78924	-1.18334	-1.48564	-1.22113
SL0919	3.28335	3.48841	3.14494	3.11949	3.25011	3.16289	3.25613	3.39838	3.2643	3.28458	3.99533	3.4655	3.78033	3.65019
SL1454	0.0794934	0.296068	1.1161	0.0583873	0.0706475	0.566218	0.183491	0.00924485	0.462377	0.601436	-0.337709	-0.593157	-0.535914	-0.440046
SL3782	2.63556	2.66007	1.28521	1.27529	2.45934	1.11846	1.88725	2.45551	0.984821	-0.103676	1.16272	1.26667	0.630174	1.26743
SL3788	-0.232457	0.0781719	-0.115135	-0.458633	-0.651805	-0.218242	-0.189979	-0.448282	-0.46044	-0.37958	-1.02925	-0.706222	-1.2093	-0.730259
SL4042	0.572392	0.584556	0.272813	0.979153	0.921319	0.681541	0.0951351	0.161926	0.384467	1.46033	0.518973	0.723868	0.620262	0.844127
SL4094	-0.226536	-0.18529	-0.456836	0.256123	-0.0783092	-0.418906	-0.345173	-0.32385	-0.24638	-0.0300891	0.118648	0.0860652	0.345012	0.0438464
SL0989	-0.777141	-0.775052	2.13879	-0.83927	-0.830516	2.39245	-1.01969	-1.22787	2.30595	1.93975	2.15132	1.5196	-0.623482	1.90624
SL1139	0.151645	0.296715	0.216429	0.128916	-0.0577447	0.239593	0.723519	0.900428	0.85904	0.805713	1.40027	1.65698	1.27984	1.18871
SL2118	1.76222	2.06012	2.6458	1.60699	1.60157	2.57442	3.13063	3.34112	3.65794	2.935	4.26855	4.53209	4.45291	4.22838
SL3271	0.62679	0.378826	0.627199	1.26929	0.953475	0.767657	0.796108	0.618696	0.767987	1.95655	1.35753	1.20357	1.52794	1.23651
SL3633	-1.14127	-1.20072	-1.69299	-1.07539	-0.944426	-1.62623	-1.40075	-1.57724	-1.89246	-1.87124	-1.61715	-1.87021	-1.7807	-1.83445
SLP2_0090	-0.732028	-0.674083	-0.571548	-1.35329	-1.22597	-0.758521	-1.25839	-1.25481	-0.988525	-1.28152	-1.56539	-1.57651	-1.58182	-1.57905
SL3152	-0.655512	-0.594159	-0.211472	-0.464099	-0.513761	-0.520032	-0.732546	-0.643087	-0.335862	-0.0934889	-0.471153	-0.437741	-0.385524	-0.238088
SL0421	-1.36091	-0.97049	-0.131743	-1.53885	-1.34889	-0.556223	-0.989077	-1.15452	-0.485691	-0.522517	-1.87962	-1.76433	-1.63353	-1.77903
SL4302	1.24382	0.957966	0.575091	1.17044	1.19972	0.868398	1.3037	1.45149	1.06777	0.708979	1.76412	1.61164	1.51281	1.7202
SL2239	1.25114	1.18609	0.442323	1.91099	1.67164	0.899847	1.1877	1.07083	0.775119	1.95279	1.56226	1.4296	1.71253	1.32546
SEN2085C
SL3303	0.353727	0.623556	0.923101	0.0443949	0.308177	0.540681	0.457879	0.280283	0.906751	0.61539	-0.126562	-0.120015	0.237616	-0.209617
SLP2_0095	-1.10961	-0.815536	-1.35201	-1.73828	-1.49646	-1.66285	-1.26499	-1.33202	-1.38506	-2.0195	-1.27976	-1.8929	-2.03468	-1.86028
SL1563	-0.668983	-0.586556	-0.311078	-0.667806	-0.744081	-0.382265	-1.20945	-1.17575	-0.239301	0.212894	-0.751506	-1.14314	-0.307961	-1.21896
SL1083	1.45309	1.68617	1.53028	1.19365	1.15685	1.40256	0.69063	0.85056	0.447847	-0.409591	0.167963	-0.0783429	-0.535899	-0.133822
SL1404	-0.575585	-0.352615	-0.743333	-0.686635	-0.474866	-0.968734	-0.815253	-0.611518	-0.939723	-0.565325	-0.385568	-0.435758	-0.286365	-0.477584
SL2781	-0.407771	-0.227234	-0.610496	-0.241099	-0.602183	-0.625453	0.180629	0.322215	-0.0472811	0.818	0.588602	0.760019	0.466252	0.715771
SL1191	2.33867	1.06034	0.632965	2.52772	3.18126	0.595782	1.65254	1.15051	2.08814	0.367995	1.40572	0.971836	2.24952	0.966211
SL4356	-2.14835	-2.00477	-2.06461	-2.63311	-2.40164	-2.74418	-2.0823	-2.43902	-2.61878	-3.02081	-3.06155	-3.06552	-2.44969	-2.50172
SL3755	-0.861257	-0.638007	-0.811072	-0.950692	-0.607674	-0.822852	-0.94047	-1.2301	-0.507683	-0.276249	-0.713322	-0.917095	-0.916156	-0.680062
SL2490	-0.343309	-0.497054	0.403435	-0.96838	-0.554074	-0.0896331	-0.35679	-0.344277	-0.19065	-0.0500777	-0.907434	-0.511009	-1.16276	-0.337788
SL0908	-0.487716	-0.53682	-0.560043	-0.570104	-0.625358	-0.520442	-0.279262	-0.0636449	-0.595016	-1.06593	-0.1606	-0.0276997	-0.454489	-0.170551
SL0714	3.08126	2.44393	1.40753	3.0637	2.93165	1.82085	2.08111	2.0203	0.921511	1.1278	0.916854	0.259204	0.83699	0.32105
SL2667	-0.904125	-0.975618	-0.607126	-1.13784	-0.954989	-0.8956	-0.885522	-1.14493	-0.954379	-0.840011	-1.37179	-1.44217	-1.54963	-1.60134
SL0408	0.188921	0.482519	3.39086	0.306836	0.537301	3.97656	0.439348	0.434813	0.873075	1.13404	0.621519	0.715157	0.785355	0.913616
SL4449	-0.358763	0.582968	1.21507	-0.438423	-0.128302	0.835204	0.0534561	0.140867	1.03415	0.753121	0.406603	0.376416	0.352517	0.317726
SL2811	-0.1047	-0.260932	-0.125034	-0.0278746	-0.0884999	0.00707762	-0.24253	-0.295269	0.178304	0.369154	0.0120912	-0.050551	-0.0479628	-0.0262305
SL0580	-1.80914	-1.55026	-1.48752	-1.87269	-1.95614	-1.35648	-1.63965	-1.84886	-1.27307	0.517305	-2.68389	-1.63004	-0.70034	-1.87486
SL0625	0.489476	0.392147	0.678228	1.39986	0.888169	1.02493	0.590851	0.47928	0.733511	2.48464	1.13048	1.31297	1.26182	1.38133
SL0941	-0.431181	-0.661409	-0.852428	-0.382528	-0.358947	-0.428664	-0.119989	-0.300514	-0.735132	0.459358	-0.218958	-0.0629658	-0.0847594	-0.0512697
SL2208	-0.090505	-0.749872	-1.2607	0.831879	0.359616	-0.772148	-0.962636	-0.957412	-0.783528	-0.626104	-1.95989	-2.28882	-1.63512	-1.9467
SL3637	-1.46716	-1.30273	0.0597205	-1.45531	-1.49685	-0.254066	-1.21872	-1.52742	-0.128117	-0.441077	-1.54305	-0.920594	-1.77294	-1.20361
SL1489	-0.0476432	-0.00396841	0.0189458	-0.235878	-0.225804	0.176344	0.896835	1.1993	1.68195	-0.172959	1.23003	1.35975	1.59892	1.03871
SL4349	1.40157	1.33266	1.36042	1.4452	1.30026	1.4179	0.801558	0.714137	1.05596	1.42342	1.09646	0.987778	1.05364	1.07072
SL1773	1.57035	2.01014	1.89375	1.55682	1.60623	1.79473	1.50626	1.32735	1.79009	3.39928	3.69612	3.77022	3.8702	3.62515
SL3231	-1.38495	-1.49375	-1.85273	-1.4954	-1.44576	-1.988	-1.62593	-1.64199	-2.06078	-1.96566	-1.74652	-1.82361	-1.62028	-1.68652
SL2896	-0.276102	-0.833105	-0.928669	-0.164517	-0.0216386	-0.939462	-1.31257	-1.42677	-1.01318	-1.13694	-1.49774	-1.78437	-1.26401	-1.69775
SL1200	-2.15195	-1.45937	-1.02067	-2.01843	-1.31581	-1.72261	-1.40965	-1.58686	-0.871465	-0.586167	-1.08397	-0.909755	-1.01558	-0.976747
SL2200	-0.352632	0.782127	0.975298	-0.282738	0.0121751	0.606993	0.00339895	0.0686701	0.706502	0.706972	0.125964	-0.162607	0.0430426	0.0115288
SL0524	0.451213	0.795846	1.06057	-0.0468554	0.624064	0.984016	0.66291	0.0785253	1.00115	0.708353	0.415301	0.521287	0.240459	0.315344
SL2335	1.24977	1.04882	1.31173	1.56366	1.4245	1.61734	0.760778	0.687752	1.49458	2.20945	1.52076	1.45294	1.54592	1.49472
SL2809	2.6216	2.07548	2.29341	2.69118	2.49496	2.40557	2.04049	2.05825	2.42549	2.42584	2.16429	1.93684	2.46244	1.9582
SL2747	0.737123	0.292568	-0.169718	0.845361	0.651847	-0.109903	0.468449	0.499677	-0.0191725	-0.158523	0.296272	0.262464	0.27939	0.295199
SL1383	2.35159	2.28724	2.31941	1.95785	2.29159	2.17747	2.74257	2.98321	2.06407	1.80256	2.6321	2.92035	2.40212	2.96537
SL2723	1.00088	1.20011	0.646318	0.539706	0.778234	0.298239	2.16708	2.3443	0.676936	-0.78724	0.855168	1.08769	0.901212	0.962317
STM1758	0.567656	0.989378	0.743692	1.09864	0.804427	1.17765	0.872936	0.754445	1.02428	2.493	1.22318	1.21223	1.34751	1.2103
SL0569	-0.541565	-0.467478	-0.828442	0.0711329	-0.104286	-0.702213	-0.695558	-0.652722	-0.806377	2.13893	1.39955	1.62692	1.56691	1.5863
SL3401	4.07782	3.74444	3.41438	4.51757			3.45195	3.03057	3.87903	3.60091	4.00505	3.42964	4.54242	3.32499
STM14_1286	-1.09026	-0.789372	-0.965483	-1.30338	-1.04306	-0.866919	-0.923453	-1.07933	-1.13611	-0.963532	-1.68656	-1.50365	-1.53347	-1.43487
SLP1_0092	-2.41308	-1.81409	-2.90693	-2.38482	-2.54392	-2.54691	-1.88198	-2.10773	-2.41815	-1.69299	-2.28363	-2.29578	-2.23574	-2.17084
SL3749	0.325852	0.172952	0.0743606	-0.0956948	0.490665	-0.155084	1.4409	1.45184	0.2239	-0.808157	-0.237426	-0.131922	-0.200909	-0.091801
SL1480	-0.156705	-0.335957	-0.5334	0.159924	-0.0493357	-0.385531	-0.119863	-0.00122461	-0.383214	0.0654397	0.140586	0.222818	0.251521	0.122804
SL1980	-1.32616	-1.36305	-1.91754	-0.926817	-1.25897	-1.90946	-1.70852	-1.65448	-2.04666	-1.87131	-1.83663	-2.19961	-1.9983	-2.30497
SL3838	2.02972	1.81184	1.45086	3.00343	2.57565	2.02848	1.63832	1.51462	1.60486	2.2922	1.92119	1.72849	1.83359	1.77538
SL3304	-1.98739	-2.09598	-1.88341	-1.99344	-2.0859	-2.16281	-1.87957	-1.99727	-2.02006	-1.90432	-1.99564	-1.97136	-2.03712	-2.01342
SL3582	0.205233	-0.000569267	0.205608	0.151121	-0.0650112	0.135068	0.394868	0.354624	0.597755	-0.254745	0.669662	0.791621	0.955401	0.646146
SL4510	0.263987	0.0721339	0.36031	0.348957	0.228711	0.404781	0.348744	0.312132	0.526276	1.36408	1.16424	1.08031	1.20234	0.89426
SL2744	-2.10355	-2.02899	-1.1513	-2.27801	-2.24481	-1.47356	-1.86564	-2.2036	-1.42286	-1.31376	-2.05768	-1.76113	-1.92555	-1.93018
SL3005	-1.285	-0.429296	0.52713	-1.85074	-1.11629	0.110804	-0.618278	-1.25414	-0.0690605	0.0868191	-0.949443	-0.989935	-0.811702	-1.06304
SL1484	-0.297314	-0.629871	-0.826652	-0.252855	-0.217525	-0.587811	-0.872842	-0.646284	-0.871063	-0.593409	-0.800522	-0.602283	-0.90656	-0.921398
SL3259	2.97418	2.60636	2.24325	3.28508	3.08279	2.28285	2.04189	1.96226	2.1977	2.29562	2.21026	2.00375	2.52555	1.88262
SL4111	-0.582282	-0.361718	-0.370737	-0.515118	-0.661696	-0.575627	0.934283	1.11173	0.89647		7.01307	7.15582	6.88029	7.26311
SL2217	-0.947267	-0.98244	-1.09977	-0.528868	-0.809607	-0.836867	-0.940705	-1.0927	-0.98051	-0.41055	-0.664083	-0.65119	-0.648745	-0.670156
SLP2_0044	-0.137365	-0.136158	-0.0281507	-0.323557	-0.339229	-0.213012	-0.113004	0.00949297	0.100107	0.0123177	0.425853	0.332902	0.331191	0.206862
SL0425	-1.27237	-0.501431	-0.479874	-1.54689	-1.06875	-0.764776	-1.43327	-0.710936	-1.08643	-0.909849	-0.698649	-0.878476	-0.608791	-0.732447
SL3343	0.364434	0.143909	0.279867	0.649032	0.43478	0.430386	0.465003	0.658386	0.412707	1.19454	0.838751	0.934756	0.834478	0.741357
SL3800	-0.106259	-0.0167275	1.43458	-0.49189	-0.308301	-0.829389	-0.328781	-0.339217	-0.31159	-1.16032	-0.924678	-1.00799	-1.18915	-1.02182
SL4401	-0.469936	-0.721436	-0.996926	0.0232592	-0.176605	-0.854374	-0.0056093	0.0635477	-0.522684	-0.356775	-0.236071	-0.236918	-0.327169	-0.119201
SL3812	-1.05205	-0.697608	-0.632965	0.102939	-0.457297	-0.301856	-0.652782	-0.665709	-0.463231	0.395095	-0.308544	-0.109392	-0.221249	-0.212547
SL3089	-0.850224	-1.07455	-1.35928	-0.560058	-0.867868	-1.16726	-1.08677	-0.96441	-0.748658	-0.379245	-0.579769	-0.797474	-0.103115	-0.842338
SL0450	-0.330575	-0.46061	-0.52716	-0.517369	-0.216906	-0.479014	0.243771	0.209234	-0.202194	-0.683384	-0.569454	-0.837379	-0.620572	-0.617956
SL1732	1.32795	1.63747	1.38086	0.691554	0.881637	1.17213	2.22675	2.41946	1.97702	0.43516	1.93726	2.07377	2.01213	2.03437
isrA	0.220622	0.994681	1.09801	0.0481554	0.331723	0.574877	0.36779	0.203289	0.824453	0.712416	0.324909	0.157891	-0.154114	0.135856
SL4258	-1.32295	-1.15492	-0.918917	-1.16453	-1.21944	-1.01397	-1.35297	-1.57372	-1.14567	-0.493673	-0.683502	-0.586886	-0.812117	-0.700341
SL0405	-0.976991	-0.940208	-0.874054	-1.06927	-1.08918	-1.06918	-1.08928	-1.09449	-1.03855	-1.0427	-0.910123	-1.10592	-1.32589	-0.979883
SL3833	4.0232	4.03753	3.42176	4.33207	3.86218	3.29289	3.00058	3.07686	3.39501	3.18396	3.77667	3.3923	3.6831	3.38501
SLP1_0024	-1.07072	-0.65345	-1.49306	-1.09907	-0.0487867	-1.70567	-0.398555	-1.08932	-0.638269	-1.82203	-2.23529	-1.13904	-2.12597	-1.34065
SL3711	0.50864	-0.123954	0.13796	0.675627	0.273532	0.00223661	-0.353104	-0.38206	-0.357765	-0.768094	-0.0269388	-0.408207	-0.2371	-0.503114
SL3674	2.58716	2.26703	2.18965	2.71078	2.56766	1.95829	2.18604	2.07854	2.13872	1.74571	2.08362	1.70702	2.17575	1.72377
SL0700	-2.534	-2.18054	-0.884999	-2.54077	-2.30075	-1.14708	-2.5433	-2.50609	-1.41436	-1.18998	-2.57771	-1.64078	-2.03868	-1.57154
srgB	-1.33214	-1.00546	-1.51682	-1.49182	-1.5729	-1.70097	-0.924197	-1.33766	-1.53161	-1.55066	-1.7381	-1.81257	-1.55808	-1.86731
SL3348	1.12957	0.966364	0.830067	0.948378	0.746469	0.760884	0.543176	0.750656	0.244454	0.785043	0.702116	0.570531	0.602975	0.691447
SL0518	-0.90596	-0.591436	-0.528903	-0.940169	-0.904882	-0.562477	-0.839105	-0.98248	-0.650134	-0.767485	-1.16171	-0.700046	-1.34222	-1.0529
STM14_3965	-0.47598	0.0889047	0.249276	-0.404916	-0.491425	0.252009	-0.0603291	-0.302996	0.248768	0.79585	0.469841	0.296835	0.492355	0.369142
SL0703	-2.729	-2.65089	-2.13023	-3.01109	-2.79128	-2.62078	-2.796	-3.10389	-2.62736	-2.32617	-2.79803	-2.50636	-2.53331	-2.6953
SL4043	1.23356	0.877561	0.592851	1.43441	1.5072	0.609991	0.705144	0.811022	0.526623	0.730802	0.65692	0.55532	0.742928	0.641578
SL0808	3.24594	3.0156	3.49496	3.80098	3.62217	3.61097	4.46509	4.2671		4.32668	5.84173	5.92061	5.81694	5.95145
SL1777	-0.655508	-0.807215	-0.434525	-0.593332	-0.759163	-0.401859	-0.073744	-0.118949	0.244662	-0.248679	0.334231	0.457306	0.170199	0.103462
SL0678	0.114472	0.0557836	0.468317	0.523057	0.261482	0.27181	-0.116654	-0.0443889	0.431717	0.754613	0.283561	0.352005	0.270463	0.202515
SL4166	2.08311	2.2376	1.90653	1.13766	1.64217	1.86432	2.73398	3.38188	1.39305	0.0509945	1.4552	0.963285	1.12095	1.03826
SLP3_0003	0.776598	1.29118	0.341584	0.427832	0.582751	0.21876	1.50022	1.34434	0.382306	-0.104748	1.05407	1.26682	1.21507	1.14421
SL3174	0.0584084	-0.277902	-0.209452	-0.21692	0.036575	-0.145068	-0.231723	-0.226701	-0.155641	0.404386	0.486687	0.242973	0.588325	0.0775817
SL3532	-0.482216	-0.499971	0.20465	-0.698601	-0.503517	-0.0523922	-0.616355	-0.789248	-0.196384	0.713725	-0.0751568	-0.3191	0.197093	-0.279212
SL0444	2.83273	2.28665	2.1155	2.62483	2.65532	2.1219	1.8222	1.81735	2.32114	2.35805	2.54424	2.13335	2.8208	2.03392
SL4331	0.00904758	0.33141	0.562801	-0.308392	-0.0369447	0.390986	0.232086	-0.102031	0.265479	0.0585473	-0.648298	-0.661821	-0.16159	-0.682903
SL4330	1.27733	0.719237	0.816508	1.93166	1.64781	1.19585	0.673141	0.517198	1.39267	1.96257	1.03693	0.662813	1.12937	0.796336
SL3756	-1.50286	-1.12627	-1.60781	-1.20751	-1.63703	-1.48063	-1.0014	-1.1332	-1.41647	0.128086	-1.40615	-1.75857	-1.10465	-1.47048
SL2409	1.3253	0.716255	1.02915	1.54436	1.63097	0.976034	1.26729	1.25208	0.961368	0.362317	1.22548	1.07612	1.29287	0.977752
pefI	-1.91683	-1.31481	-2.01561	-1.63978	-1.85788	-1.87943	-1.58524	-1.90434	-1.74211	-1.25962	-1.17732	-1.47784	-1.17831	-1.57913
SL1538	1.47715	1.31022	1.17702	1.33233	1.33184	0.936281	1.16305	1.22313	1.02699	0.917932	1.1989	1.14599	1.18103	0.963405
SL3989	-0.810113	-0.670665	-0.280182	-0.927805	-0.603748	-0.443008	-0.65496	-0.588635	-0.419404	-0.0952779	-1.38787	-1.1037	-0.665869	-1.32505
SL0573	-1.6228	-1.44554	-1.1721	-1.96795	-1.72954	-1.51073	-1.59621	-1.72491	-1.40032	1.53157	-1.59568	-1.34811	-0.716336	-1.32044
SL3743	0.271085	0.329008	0.2291	0.186742	0.362175	0.00578468	0.463575	0.470924	0.266522	0.0775255	0.392096	0.458479	0.451526	0.316414
SL4061	0.179848	0.298488	0.448085	-0.00341563	0.286302	0.0734849	0.69964	0.859012	0.401134	-0.23094	-0.184981	-0.00153821	-0.37292	-0.0803318
SL4468	-0.187187	-0.318101	-0.700273	-0.925417	-0.961962	-0.800361	-1.62177	-1.58769	-1.8196	-1.65904	-1.28492	-0.945311	-1.35391	-0.822606
STM14_1482
SL3555	1.59517	1.48279	1.44262	1.1155	1.28007	1.31012	1.90478	1.97885	1.72344	0.598214	1.6878	1.61222	1.5695	1.4548
SL1519	-1.21391	-1.28717	-0.267613	-0.897809	-1.15584	-0.331518	-0.716796	-0.660136	0.303864	-0.473815	-0.506919	-0.66839	-0.71616	-0.558243
SL4015	-0.2793	-0.330462	-0.362728	-0.398792	-0.316383	-0.620864	-0.639241	-0.667348	-0.475833	-0.873641	-0.721392	-1.02915	-0.472962	-1.14155
SL3215	0.667171	0.402858	-0.75783	-0.442082	0.716865	-0.881283	2.41919	2.46113	-0.739102	-2.24802	-1.04199	-0.993366	-1.00286	-0.906099
SL2135	-0.703085	-0.924575	-1.13445	0.219745	-0.376958	-0.719774	-0.422274	-0.479732	-0.708872	-0.206799	-0.0274026	0.0632562	-0.0485716	0.0611497
SL1759	3.84918	3.89875	3.87624	2.74321	3.42855	3.93214	4.97319	5.22442	3.73254	1.74942	3.72179	3.78033	3.54042	3.91779
SL3979	0.275644	0.0304447	-0.163529	0.722944	0.438637	-0.177068	0.171339	0.344661	-0.0202295	0.0402525	0.393241	0.553324	0.186126	0.24115
SL1987	-0.97153	-0.583449	-0.577369	-0.682597	-0.806642	-0.7845	-0.575903	-0.474224	-0.676291	-0.544163	-0.845952	-0.501792	-0.834388	-0.672259
SL2152	0.30101	0.36709	0.530343	-0.12475	0.198435	0.330248	0.456121	0.363811	0.797332	0.412975	-0.17517	-0.0256524	-0.0391139	-0.0249286
SL1550	-1.07124	-0.54604	0.104949	-1.47472	-1.00823	-0.334284	-0.797052	-0.881782	-0.416495	-0.340342	-1.32233	-1.28063	-0.770681	-1.09354
SL3723	-1.21598	-0.531774	-0.177361	-1.06602	-0.92123	-0.526597	-0.876505	-1.0168	-0.587426	-0.523774	-0.782956	-0.979467	-0.911221	-0.890104
SL2753	-0.933997	-0.899125	-1.0976	-0.841018	-0.719386	-1.2644	-0.872287	-0.730609	-1.04391	-1.03846	-0.884542	-0.777015	-0.757495	-0.817904
SL4035	5.42242			5.2972	5.16157	5.01865	5.24235		4.41397	3.55247	4.46131	4.33916	4.44173	4.4802
SL1062	2.62632	2.05552	1.43788	2.40751	1.96398	1.90931	0.0650456	0.131669	0.730966	0.849954	0.558053	-0.180323	0.532373	-0.294918
SL1928	-1.44926	-0.95902	-0.677937	-0.944835	-1.15053	-0.724182	-1.14911	-1.08335	-0.945575	-0.814037	-1.43184	-0.859467	-1.47839	-1.0327
SL0660	1.01551	0.921702	0.695657	1.01087	0.980315	0.890965	1.5992	1.56588	1.14805	0.498662	0.984489	0.963457	0.918455	0.986154
SL1680	2.2214	2.63252	2.42108	2.10565	2.10785	2.24187	4.08638	4.10031	2.93545	1.13822	2.66898	2.72046	3.03649	2.85514
SL2253	4.0682	4.17162	3.51566	3.73662	4.04868	3.24111	4.59315	4.78979	3.53184	1.14204	3.97772	4.09883	4.0628	4.13667
SL4131	-2.27491	-1.83827	-2.34852	-2.03522	-1.81077	-2.24675	-1.98728	-2.08737	-2.25925	-2.00754	-1.68022	-1.57813	-2.13254	-1.33537
SL3012	2.16521	2.22027	2.10333	2.08842	2.22978	1.99783	2.16994	2.2456	2.26351	2.1459	2.73501	2.48454	2.66597	2.22583
SL3510	-0.353921	-0.438215	-0.288708	-0.621951	-0.535892	-0.484842	-0.0345323	-0.452327	-0.395518	-0.664807	-0.235125	-0.288167	-0.301935	-0.321317
SL2054	1.23676	1.90089	2.02827	0.959871	1.21695	1.8608	1.33439	1.1241	1.37433	1.95859	1.45168	1.57042	1.51146	1.42069
SL3004	-1.78293	-1.53718	-1.34067	-2.02258	-1.8189	-1.72637	-1.66329	-1.93554	-1.82215	-1.76404	-1.66978	-1.62535	-1.60626	-1.94019
SL1336	-0.157299	-0.105045	-0.364971	0.202865	0.111923	-0.136602	-0.128493	-0.0511185	-0.321179	-1.16774	-0.703465	-0.538013	-1.17671	-0.842777
SL4378	-0.162471	-0.0982503	0.264066	-0.111223	-0.172244	0.411104	-0.35899	-0.291807	0.455039	0.431429	0.224495	0.155958	0.0863605	0.112859
SL0743	-1.92316	-1.53179	-1.76071	-1.97273	-1.91323	-1.3844	-1.94063	-2.17769	-1.64852	-1.51917	-1.41687	-1.3772	-1.44815	-1.52593
SL0546	-1.53876	-1.56484	-1.3027	-1.32746	-1.41882	-1.58596	-1.49762	-1.67098	-1.13409	-1.3792	-1.47331	-1.11192	-1.2212	-1.24314
SL0337	-1.88716	-1.86792	-1.23059	-1.63798	-1.87823	-1.06057	-2.18364	-2.24138	-1.57958	-1.00039	-1.76113	-2.05559	-1.72411	-1.75505
SL0842	-0.736406	-0.373784	-0.0999665	-0.703658	-0.571148	-0.0651034	-0.468787	-0.271872	-0.418714	-0.216916	-1.01223	-0.705432	-0.933263	-0.557014
SL0198	-1.74114	-1.48145	-1.74048	-1.95396	-1.93603	-1.96632	-1.60302	-1.89677	-1.42553	-1.73406	-1.99154	-1.69975	-1.96553	-1.60466
SL4295	4.25681	3.86913	3.38943	3.87407	4.28208	3.6294	3.81792	3.9451	3.59395	3.51577	4.02602	4.1428	3.81804	4.02761
SL3315	0.298275	0.395226	0.198125	0.234636	0.62946	-0.317513	1.2183	1.26296	-0.0390633	-0.781117	-0.201667	-0.154046	-0.107082	-0.240436
SL1012	0.366179	0.112206	-0.0403626	0.185748	0.226057	-0.250924	0.13973	0.22516	-0.138768	-0.621744	-0.234646	-0.299795	-0.285127	-0.331895
SL3784	2.29845	2.05491	0.548553	1.02358	2.13707	0.429534	1.60736	2.03125	0.251097	-0.986731	0.286437	0.160068	-0.0692628	0.260356
SL2627	-0.252442	-0.580118	-0.362259	-0.195572	-0.0943874	-0.407946	-0.331485	-0.38718	-0.431932	0.132614	-0.317421	-0.394817	-0.358231	-0.211604
SL3298	0.583111	0.229534	0.48204	0.211994	0.35941	0.20487	0.26811	0.503412	0.0595054	-0.107051	0.45101	0.19868	0.36329	0.203214
SL3696	1.15251	1.01365	0.381682	1.8211	1.49251	0.802493	0.875782	0.868651	0.870606	1.46755	0.681258	0.736109	0.6833	0.927992
SL0991	-1.42345	-1.01339	-0.0841684	-1.32648	-1.15576	-0.44232	-1.00999	-1.3377	-0.218086	-0.268662	-1.13313	-1.16303	-0.913127	-1.34447
SL3058	-1.28488	-1.41484	-1.58931	-1.31199	-1.32888	-1.57738	-1.48342	-1.45212	-1.68923	-1.67839	-1.84198	-1.79148	-1.77518	-1.69284
SL1703	1.02541	1.60468	2.12476	1.04593	0.913075	2.00259	0.268408	-0.0644609	1.81784	0.640409	-0.900715	-0.439045	-0.656044	-0.453938
SL3761	0.224736	-0.0883325	1.97975	0.125832	0.012982	1.77972	0.316835	0.248174	0.0981565	-0.486011	-0.120617	-0.28314	0.0588716	-0.286466
SL3323	-0.73884	-0.428928	0.058763	-0.87459	-0.811427	0.00923965	-0.570775	-0.922692	0.0261871	-0.145793	-1.48444	-1.00874	-1.41842	-1.3718
SL0269	2.21067	2.35691	0.76563	2.20395	3.16116	0.31674	2.04577	2.08253	2.2196	0.282019	-0.175004	2.25463	-0.167324	0.993212
SL4387	-0.403419	0.137591	0.778703	-0.26137	-0.11431	0.602429	-0.241943	-0.148288	0.373158	0.316111	-0.515913	-0.319518	-0.300467	-0.441727
SL3505	1.50151	1.04554	0.919975	1.11992	1.27546	1.02681	1.36065	1.49174	1.62764	0.820068	1.92114	2.11105	1.97783	2.01009
SL0452	-0.398335	-0.373999	-0.31129	-0.616613	-0.559207	-0.623171	-0.905084	-0.30332	-0.687651	-0.392079	-0.397807	-0.332051	-0.435727	-0.379474
STM3460	1.2768	1.28029	1.1161	0.93282	0.985832	1.09552	1.61922	1.4844	1.02873	0.71826	1.47172	1.30487	1.3262	1.50901
SL1869	1.00446	0.899162	1.05042	1.10073	1.10527	0.966547	0.894049	0.84002	0.79807	-0.177058	1.07454	1.17531	0.862656	1.05576
SL3345	-0.118463	0.0854735	0.0787005	0.295533	-0.0705221	0.213459	0.106062	-0.0630764	0.100864	1.82387	0.639316	0.551832	0.729475	0.48926
SEN1756
SLP2_0098	-1.90602	-1.59549	-1.98814	-2.12591	-2.10176	-2.16611	-1.93562	-1.91223	-1.95546	-2.07632	-2.68195	-2.41476	-2.82639	-2.53719
SL3546	-0.616737	-0.474345	-0.66445	-0.300222	-0.318023	-0.779641	-0.236532	-0.242156	-0.89644	-0.555215	-0.586783	-0.620906	-0.505101	-0.38552
SLP1_0034	-1.91127	-1.50706	-2.03458	-2.29204	-2.48268	-2.49461	-1.69923	-2.24582	-2.36392	-1.99971	-2.50957	-2.57075	-2.41682	-2.69679
SL0059	-1.7607	-1.56943	-1.5888	-1.85696	-1.76136	-2.17639	-1.6762	-1.70782	-1.80804	-1.82765	-1.78381	-1.98114	-2.07093	-2.13113
SL2390	0.661354	0.832069	1.09307	0.529659	0.647834	0.994946	0.66982	0.375993	0.888316	1.17136	0.80199	0.650555	0.902973	0.549114
SL4143	-1.10526	-0.525459	-0.607287	-1.11974	-0.898009	-0.697273	-1.05802	-1.28564	-0.827592	-0.862784	-0.79747	-1.15278	-0.777501	-0.903915
SL0521	-0.879333	-0.873297	-1.07414	-1.28591	-1.16354	-1.00843	-1.39191	-1.42054	-1.50116	-1.58386	-1.58829	-1.51468	-1.71011	-1.62228
SL1503	5.33399			5.03251	5.64142		5.5408			3.39155	4.28993	4.19304	3.93923	4.37915
SL2782	0.413509	0.387316	0.633729	0.175286	0.430405	0.386358	0.638362	0.888851	0.390643	1.07361	0.757111	0.867317	0.551892	0.842561
SL3844	0.583773	1.00513	0.732497	0.36928	0.180951	0.730957	1.01849	0.68581	0.137394	0.393629	0.260353	0.149924	0.208344	0.116955
SL3568	0.27968	0.492163	0.346381	0.029303	0.0396432	0.415282	0.0610441	0.100981	0.783328	0.306591	0.718437	0.871454	0.745069	0.810134
SL1396	1.61549	1.29172	1.3501	1.71482	1.5377	1.3756	1.38635	1.58529	1.66811	1.02545	1.45908	1.58426	1.63053	1.43265
SL1232	1.5685	1.25765	1.2599	1.37505	1.46763	1.20822	1.31775	1.2606	1.12489	1.44862	1.32952	1.17216	1.43445	1.35252
SL0804	0.452759	0.0338237	-0.350666	0.614401	0.242934	-0.204522	-0.284409	-0.28118	-0.644939	-0.375948	-0.474577	-0.48289	-0.619137	-0.360716
SL2498	1.33103	0.968437	1.00781	1.49515	1.30923	1.07452	0.82978	0.883079	1.04898	1.37331	1.09109	0.961125	1.0795	1.03951
SL0860	-1.55995	-1.51674	-1.1958	-1.7078	-1.58294	-1.8079	-1.49223	-1.45934	-1.89052	-1.98377	-2.56627	-2.32769	-2.27039	-2.46433
SL2762	-1.43663	-1.10354	-0.906309	-1.44262	-1.51443	-1.23063	-1.4051	-1.39281	-1.30039	-0.0101675	-1.56887	-1.44527	-1.5376	-1.56164
SL2000	1.50882	1.11638	0.965796	-0.185093	0.238071	1.28204	0.260322	1.07515	0.15249	-0.298448	0.764354	0.683611	0.175353	0.728317
SL3041	0.373398	-0.046255	0.408901	0.490866	0.270962	0.559853	0.209722	0.173677	0.931832	2.42776	1.6193	1.47387	1.75103	1.38264
SL3100	-0.137304	0.968324	1.30212	-0.689575	0.161148	0.946846	0.112644	0.149696	1.17196	0.825332	-0.967529	-0.18527	-0.0324415	-0.297139
SL1131	2.00496	1.74794	1.23337	2.76298	2.36364	1.80898	1.73477	1.79815	1.67555	2.17504	1.91131	1.88393	2.07632	1.73578
SL2534	-0.682802	-0.848287	-0.514196	-0.663967	-0.563763	-0.705324	-0.615909	-0.828755	-0.70073	-0.841181	-0.838265	-0.761545	-0.860461	-0.732057
SL3717	-0.200771	-0.230629	0.417043	-0.144352	0.125589	-0.0570893	0.0513724	-0.546877	0.280699	0.00200071	-0.684296	-0.442699	-0.746372	-0.235733
SL3898	0.963682	0.71074	1.02345	1.52389	1.22926	0.919281	1.59086	1.61722	1.17842	0.899328	1.21969	1.25242	1.17383	1.22094
SL1071	-0.00314497	0.088169	-0.463505	-0.288498	-0.292577	-0.477048	-0.267674	0.0152332	-0.600194	-1.05652	-0.704767	-0.60348	-0.703584	-0.804172
SL0351	-1.34656	-0.633823	0.146673	-0.931301	-0.892582	-0.126595	-1.21312	-1.15436	-0.233696	-0.301438	-0.316558	-0.328947	-0.37798	-0.629772
SL0600	-1.11875	-0.963685	-0.873653	-1.23084	-0.816959	-1.06653	-0.974063	-1.01899	-0.886399	-1.12572	-0.802701	-1.0108	-0.880259	-0.860803
SL2147	-1.46713	-1.60136	-1.47824	-1.93354	-1.89994	-1.44724	-0.265077	-0.0873736	-0.127624	-0.914914	0.276726	0.377694	0.379079	0.313968
SL3719	0.0465841	-0.183586	-0.392154	-0.00613355	-0.1103	-0.348557	0.334446	0.332151	-0.359626	-0.976652	-0.244222	-0.0432081	-0.270402	-0.0184425
SL1930	0.146214	0.135969	0.286773	-0.0730497	0.0230825	0.00208125	0.0293485	-0.0526809	-0.259653	-0.578239	-0.786237	-0.819664	-0.608952	-0.92994
SL0591	-0.844488	-0.989747	-0.794362	-0.355272	-0.771429	-1.08865	-0.786806	-0.82252	-1.0842	-0.965702	-0.948873	-1.06816	-0.795931	-0.993961
SL0853	-0.0319794	0.0503774	0.0229328	0.281143	0.300102	0.331351	-0.147443	-0.290164	-0.0165157	0.550785	-0.12281	-0.113866	-0.259334	-0.134922
SLP2_0094	-1.82406	-1.70553	-1.77984	-2.37312	-2.05413	-1.98113	-2.13408	-2.27552	-2.34833	-2.31449	-2.37324	-2.40441	-2.21716	-2.40778
SL4114	-0.0846956	-0.288341	-0.436094	0.503888	-0.120489	-0.387821	-0.317785	-0.326305	-0.520482	0.085343	0.427851	0.429485	0.377145	0.373107
SL2618	-0.812741	-0.307413	-0.23401	-1.00726	-1.08578	-0.415936	-0.639529	-0.924465	-0.128105	-0.346324	-0.136392	-0.394072	-0.485925	-0.40422
SL2730	-0.398812	-0.631197	-0.0665968	-0.165466	-0.399687	0.349985	-0.513121	-0.462275	0.0529124	1.45222	0.722667	0.642829	1.03114	0.496232
SL2263	-0.540755	-0.606232	-0.25777	-0.258172	-0.499389	-0.371853	-0.598883	-0.714392	-0.725264	0.945886	-0.0587901	-0.141484	0.0559187	-0.0462212
SL0255	0.714925	0.42467	0.529297	1.34093	0.880561	1.08785	0.636381	0.453439	0.416673	2.75245	1.40362	0.908796	1.49912	1.20795
SL2193	-0.50033	-0.681713	-1.01961	-0.35422	-0.41875	-0.740262	-0.628872	-0.479761	-0.763391	-0.170513	-0.287091	-0.382059	-0.35807	-0.259181
SL3436	-0.0628441	-0.105832	-0.321131	-0.0454765	-0.219123	-0.136695	0.115894	0.185792	0.155125	-0.0983871	0.27373	0.181111	-0.0653504	0.2621
SL2275	1.15973	0.880823	0.990861	0.919033	1.20195	0.993186	0.924899	0.892535	0.968051	0.837231	1.18806	0.945944	1.04105	1.10604
SL3042	-0.676587	-0.536391	-0.00997911	-0.937397	-0.715522	-0.31927	-0.776201	-0.513819	-0.134504	-0.0239479	-0.781002	-0.522132	-0.729782	-0.575141
SL2819	-0.214723	-0.29726	-0.508637	-0.209249	-0.215646	-0.650042	-0.363476	-0.32395	-0.250108	-0.22857	-0.318343	-0.413509	-0.534784	-0.432949
SL1353	-0.961634	-1.06939	-0.712467	-0.560586	-0.641256	-0.73796	-0.597942	-0.558874	-0.871536	-1.45034	-0.998347	-0.391872	-1.38674	-0.545078
STnc500	-0.172578	-0.162167	-0.349576	-0.783815	-0.240762	-0.0495312	-0.00957264	-0.203014	-0.119787	-0.421393	0.439432	-0.32055	0.0358062	0.294618
SL0301	-0.379536	-0.228618	0.455009	-0.742848	-0.5094	0.251785	-0.255188	-0.628772	-0.0258833	-0.27509	-0.134835	-0.119147	0.275078	-0.00444912
SL3514	-1.71023	-1.53514	-1.90626	-2.42473	-2.03541	-1.91988	-0.681171	-0.557758	-2.31832	-2.83864	-2.63884	-2.52045	-2.53408	-2.34318
SL1627	-0.556148	-0.397926	0.00726486	-0.12789	-0.303192	-0.15048	-0.22274	-0.218159	-0.376242	-0.74964	-0.381083	-0.0924947	-0.329424	-0.300469
SL1111	2.51125	2.50808	2.13144	2.741	2.3713	2.16668	1.22304	1.32147	1.41749	0.331417	0.587822	0.177183	-0.392474	0.209423
SL2342	0.148055	0.672894	1.23534	0.00644237	0.357691	0.823844	0.283457	-0.240292	0.753996	0.780986	-0.737665	-0.119622	-0.870067	-0.119197
SL1815	1.75784	1.9628	2.48824	1.88017	1.73971	2.50413	2.59717	2.41726	3.12695	2.29978	2.9908	2.96782	3.11791	2.82778
SL2657	1.56442	1.47224	1.26045	2.07302	1.75307	1.4227	1.97424	1.96527	1.53105	2.39452	1.92629	2.01361	1.9478	2.02149
SL1778	-0.357541	-0.533914	-0.257131	-0.258808	-0.283233	-0.0902837	-0.122732	-0.121406	0.486829	0.233224	0.361343	0.313245	0.329075	0.1979
SL1623	-0.464444	-0.870393	-0.481379	-0.144407	-0.490702	-0.622372	-0.352181	-0.576131	-0.131197	-0.142443	0.00175953	-0.0656141	0.185723	-0.10402
SL3191	-0.288806	-0.140718	0.215249	-0.78131	-0.766381	0.0307725	0.0441924	0.182679	0.633933	-0.455262	0.163169	0.368675	0.262008	0.258261
SL0945	-0.307238	-0.180732	0.318381	-0.806759	-0.550398	-0.139758	-0.407577	-0.278803	-0.757598	-0.298192	-2.03426	-1.59116	-1.70902	-1.45487
SL2063	0.616122	0.72059	0.726732	0.776128	0.676352	0.436137	1.2031	1.21346	0.659425	0.897897	1.30577	1.41052	1.38077	1.04594
SL0268	-0.537003	-0.327197	-0.212823	-0.774251	-0.604677	-0.441928	-0.395833	-0.760177	-0.579111	-0.273593	-0.482341	-0.645497	-0.852788	-0.833015
SL3279	0.649297	0.504901	0.780339	1.25039	0.841187	0.909785	0.432324	0.445066	0.977389	1.80706	0.776093	0.610465	0.894977	0.63093
SL3885	-0.650357	-0.525971	-0.146296	-0.509369	-0.641512	0.0329053	-0.629644	-0.680029	-0.0138643	0.415439	0.155735	0.0556683	0.187585	0.0372773
SL0683	2.01979	2.21527	0.133226	0.519427	2.38957	-0.0999734	3.37241	3.32668	0.642764	-1.31743	1.10465	0.825422	0.317302	1.40828
SL4037	3.17205	2.86514	3.05495	3.41793	3.60209	3.06847	3.6609	3.81893	3.0735	3.15526	4.05686	4.08375	3.97324	4.13512
SL2573	-0.597841	-1.08882	-1.02701	-1.52377	-1.20815	-1.05015	-1.00173	-0.861654	-1.22669	-1.74856	-1.68726	-2.09416	-1.92836	-2.04713
SL0948	-1.04504	-0.820379	-0.302141	-0.796751	-0.908054	-0.348488	-1.49494	-1.26163	-1.21101	-1.52725	-2.01091	-1.28003	-2.08515	-1.77852
SL3252	-1.42717	-1.56216	-0.742619	-1.51338	-1.35549	-1.3296	-1.63692	-1.76093	-1.36978	-1.08904	-1.47009	-1.46566	-1.55353	-1.57465
SL0768	1.69167	1.13339	1.7128	0.711441	0.585645	1.79851	0.234405	0.365444	0.879893	1.14184	1.3193	0.917451	1.7892	0.71381
SL4479	-1.75662	-1.73541	-2.12535	-1.49851	-1.59629	-2.02618	-1.99863	-1.99679	-2.0194	-1.35984	-1.68842	-1.53077	-1.93352	-1.35738
SL0843	-0.0117444	-0.468478	-0.361661	-0.162726	-0.0614294	-0.328726	-0.197102	-0.0857947	-0.385574	-0.380424	-0.169633	-0.131682	-0.143577	-0.182528
SL0011	-0.137229	-0.126837	-0.644479	-0.293622	-0.343495	-0.892188	-0.811039	-0.456514	-0.620219	-0.488044	-0.392411	-0.48022	-0.406097	-0.3177
SL1256	-1.47015	-1.30442	-1.47613	-1.11913	-1.31319	-1.32649	-1.26682	-1.16558	-1.1736	-0.876561	-0.491201	-0.559632	-0.618017	-0.558098
SL1446	-0.638968	-0.858765	-0.65433	-0.755852	-0.698213	-0.71506	-0.761525	-0.833392	-0.6503	-0.674467	-0.540443	-0.548041	-0.459296	-0.56022
SL1843	-0.725868	-1.34974	-0.934413	-0.349458	-0.526008	-0.885653	-1.26328	-1.37589	-0.470227	0.0998873	-0.358421	-0.689735	-0.340959	-0.636376
SL4248	0.212646	0.405583	0.538253	0.0924987	0.0392633	0.597133	-1.06303	-0.869005	-0.215219	-0.218586	-1.03693	-0.834154	-1.06596	-0.831311
SL3238	0.611003	0.633157	0.531668	0.883562	0.700947	0.840069	0.442114	0.592966	0.633378	0.87625	1.03153	0.739229	0.957288	0.918848
SEN2145
SL1791	-2.1764	-1.7022	-1.32618	-2.09618	-2.21909	-1.68166	-1.80608	-2.1028	-1.44407	-1.82657	-1.83344	-1.66684	-1.99468	-1.80163
SL1021	-0.515605	-0.640246	-0.480842	-0.528914	-0.661898	-0.371631	-0.433632	-0.325441	-0.518786	-0.381532	-0.052369	-0.146637	-0.050445	-0.331922
SL3132	0.00084579	0.0651277	0.365856	-0.421796	-0.0868472	0.330003	0.206993	0.119482	0.564644	1.67705	0.69246	0.910932	1.48067	0.933481
SL4184	0.47633	-0.0540509	-0.096636	0.58897	0.423735	0.076605	-0.191699	-0.217526	-0.05699	0.491269	0.028087	0.0514518	0.113043	-0.00141387
SL2369	-1.67944	-1.17832	-0.562916	-2.00121	-1.48627	-0.942831	-1.30594	-1.55333	-0.864483	1.66848	0.618741	0.885412	0.747946	0.954145
SL2171	2.24333	2.0401	1.66159	2.14133	2.1132	1.81902	1.62107	1.70654	1.71596	1.69588	1.76271	1.52882	1.65422	1.72304
SL4012	-0.559596	-0.841647	-0.868019	0.172086	0.466332	-0.929626	-0.390928	-0.285655	-1.12969	-1.01582	-1.41627	-1.32529	-1.17715	-1.16132
SL2777	-1.05396	-0.549639	-0.235965	-1.49031	-0.95654	-0.120509	-1.05532	-1.05793	-0.333909	-0.578809	0.009437	0.0539518	0.178863	0.00775777
SL0776	1.48758	1.70895	1.40417	1.01941	1.05284	1.36529	0.539502	0.454494	0.26716	-0.00260191	-0.167486	0.129191	-0.0568757	0.0320065
SL1368	1.12671	1.19081	1.02071	0.822426	0.809715	0.965816	1.06897	1.21459	1.05673	0.605992	0.958224	1.03843	1.02104	0.905641
SL3596	1.44831	1.22159	1.88332	0.920953	1.15723	1.87276	2.09203	2.13129	2.4315	-0.242336	0.0176324	-0.0551336	0.512766	-0.0693064
SL1651	0.42444	0.389628	0.432245	0.697269	0.476068	0.635522	0.80484	0.699034	0.57336	1.15284	0.658893	0.526232	0.539339	0.615437
SL0792	-0.48858	-0.495317	-0.343433	-0.874823	-0.751151	-0.504692	-0.49579	-0.375242	-0.0867253	-0.026502	0.309738	0.180269	0.21118	0.0914519
SL2432	-1.04502	-1.09104	-0.876197	-1.72529	-1.32615	-1.08328	-1.028	-0.724649	-1.59351	-2.18469	-1.67023	-1.32268	-1.70337	-1.28545
SL1728	-0.339383	-0.651971	-0.321828	-0.28927	-0.362165	-0.158194	-0.348739	-0.288615	-0.0839228	-0.0765387	-0.164974	-0.103693	-0.118984	-0.0930182
SL0229	1.15554	1.28388	1.05955	1.60081	1.28694	1.3697	1.1295	1.12221	1.22766	1.55348	1.57885	1.5316	1.54027	1.51796
SL1674	1.11378	0.735363	0.934458	0.715228	0.703406	0.898152	0.956874	1.06456	0.450695	-0.227874	0.46506	0.209766	0.348259	0.136969
SL2507	0.440408	0.30699	-0.25637	1.05589	0.83488	-0.0260315	0.766055	0.884114	-0.104144	1.05844	0.808157	0.9381	0.598023	1.11312
SL4167	0.529741	0.685562	0.905253	0.281369	0.385323	0.809888	1.76192	2.45949	1.06484	0.419826	-0.00824804	0.0450187	-0.169372	-0.0854421
SL1742	1.62561	1.36452	1.29029	2.03348	1.67669	1.67963	1.12671	1.09089	1.30424	1.98003	1.47432	1.40613	1.37955	1.4759
STM1331	-1.52677	-0.982965	-1.48208	-1.68134	-1.7405	-1.48199	-1.6992	-1.51085	-1.38505	-1.47001	-1.31445	-1.36257	-1.37424	-1.40635
SL3093	-0.514136	-0.421263	-0.638327	-0.822283	-0.572791	-0.645217	-0.319451	-0.112358	-0.532987	-1.19333	-1.06385	-0.764041	-1.02136	-0.739731
SL1393	0.217602	0.398719	0.0717135	0.904252	0.510673	0.537022	0.0393747	-0.0545834	-0.0252131	1.15762	-0.067946	0.0466416	-0.0467424	0.109192
SL4307	-1.75578	-1.41226	-1.15932	-1.60201	-1.537	-1.42643	-1.6653	-1.45462	-1.36381	-1.34677	-1.69477	-1.72173	-1.87031	-1.71086
SL0747	-0.927502	-0.403604	0.432086	-1.15072	-0.893366	0.0687872	-0.863489	-0.807306	0.249852	0.155727	-0.556819	-0.627853	-0.642462	-0.653566
SL3072	-0.00563106	-0.285905	-0.537986	0.110573	0.117002	-0.116007	-0.1364	-0.275783	-0.106015	0.85711	-0.100741	-0.00328567	-0.218711	0.279796
SL3151	0.34984	0.439211	0.412014	0.250722	0.268379	0.339174	0.209863	0.167936	0.223834	0.31352	0.313846	0.311792	0.188899	0.191194
SL2146	0.0340043	-0.0155314	-0.0243023	0.399786	0.0994554	0.193226	0.0889585	0.109409	0.247712	1.26159	0.659828	0.753813	0.552262	0.761468
SL1267	3.55067	3.79214	3.01564	3.77322	3.2844	3.16915	4.29795	4.22388	3.20743	1.93778	3.4704	3.54552	3.39951	2.6371
SL0576	1.39359	1.9971	1.48338	0.924295	1.1854	2.11916	1.38343	1.02622	2.08077	2.22997	0.442279	0.925415	1.08494	0.617112
SL3117	-0.134471	-0.193358	0.0863379	-0.799174	-0.219441	-0.0958976	-0.239862	0.05933	-0.480352	-0.585614	0.210597	0.612098	-0.50652	0.640085
SL3344	-0.802742	-0.938593	-1.27156	-0.397375	-0.729083	-0.964076	-0.825912	-0.25033	-0.890224	0.516161	0.0733148	0.0500858	0.0128103	0.0396312
Stnc1020	0.21943	0.697361	2.00553	0.0350039	0.291993	1.3353	-0.105777	-0.0887121	0.157858	-0.880337	-1.06224	-1.04277	-0.65945	-0.834331
SL4516	-0.630503	-0.654172	0.903634	-0.698102	-0.387173	0.805667	0.579463	0.171307	0.340973	0.0853043	-0.594203	-0.318365	-0.102929	-0.555037
SL2430	0.430606	0.249769	0.425786	0.677589	0.62814	0.557208	0.121155	0.511626	0.504405	0.958364	0.0955176	0.0389854	0.378386	0.489051
SL3750	0.822154	0.664487	0.0306122	0.905513	1.11318	-0.119625	2.16282	2.1846	0.505258	-0.56417	0.0287496	0.169623	-0.00712615	0.0714179
SL2645	1.12783	1.03826	1.22498	1.24048	1.22268	1.01912	1.35728	1.33755	0.898832	0.207657	1.14407	1.16899	0.96137	1.23088
SL3371	3.09223	2.52366	2.3132	2.64377	2.96349	2.10657	3.46769	3.40596	2.31296	1.51669	2.37536	2.74758	2.35199	2.67897
SL2902	1.35666	1.36298	1.31292	0.850714	1.03491	1.25422	1.22707	1.14223	1.3687	1.09977	1.36917	1.06508	1.29274	1.42586
STM3806	0.713862	0.787583	0.412742	0.745335	0.708392	0.244802	0.618049	0.67973	0.249384	0.209632	0.252979	0.254552	0.0781335	0.303349
SLP1_0084	-0.0493305	0.153426	-0.25539	-0.058884	-0.0414361	-0.0915598	-0.0700643	-0.099192	-0.190494	-0.775924	-0.206272	-0.182799	-0.274156	-0.16248
SL2391	2.19008	2.31755	2.22493	2.62608	2.53121	2.25946	2.2885	2.32984	2.19554	2.61533	2.43647	2.81351	2.30951	2.57357
STM0924
SL1310	0.854329	0.780962	0.972266	0.392556	0.452516	0.977962	0.951456	0.990945	1.08547	0.827058	1.90804	2.17103	1.64182	1.71719
SL2427	-0.0564084	0.349984	1.07378	-0.389956	-0.0761433	1.05803	-0.014899	-0.0709239	0.805205	0.155004	-0.104133	-0.288015	0.164711	-0.427293
STM14_3209	-1.85478	-1.54814	-1.25226	-1.30783	-1.63825	-1.20024	-1.4489	-1.49548	-1.27644	-1.72712	-0.978473	-1.14167	-1.29112	-0.931001
SL0642	-0.196515	0.273323	0.156259	-0.420093	-0.100408	-0.165648	0.0451954	0.116583	0.19395	0.182008	-0.0442955	-0.0519988	-0.319828	-0.189184
SL1415	1.58827	2.6044	2.95937	1.20867	1.53308	2.6699	2.0004	1.96895	2.60376	2.47055	1.62353	1.94273	1.96122	1.89366
SL4450	1.28528	1.55924	1.82731	0.901877	0.958838	1.8692	2.64494	2.90657	3.25617	2.77429	4.17305	4.01522	4.52867	3.75203
SL2792	-1.52488	-1.01703	-1.12874	-1.93879	-1.67714	-1.27594	-1.40095	-1.53892	-1.18684	2.77855	-0.716253	-0.955695	1.10072	-1.06303
SEN1957
SL1077	-2.19725	-1.77471	-2.02587	-2.56634	-2.36442	-2.09962	-1.95005	-2.47278	-1.97332	-2.21549	-2.3244	-2.5606	-2.26982	-2.46603
SL3283	0.621293	0.627182	0.126639	0.917993	0.736564	0.29528	0.130969	0.304226	0.230944	1.00465	0.409545	0.317337	0.546431	0.317716
SL3179	-0.560692	-0.623608	-0.723036	0.109796	-0.172514	-0.471719	-0.468341	-0.447226	-0.597166	0.286803	-0.182295	-0.0609542	-0.25304	-0.0681578
STnc350	2.1719	2.51173	2.17427	1.775	2.22115	1.97144	2.17736	2.05037	1.98202	1.32429	1.88554	1.95109	1.88989	1.94243
SL3602	-1.67517	-1.60529	-1.45513	-1.46122	-1.55661	-1.46	-1.66205	-1.61131	-1.67828	-1.30012	-2.02881	-1.64385	-1.82823	-1.62952
SL1857	2.40682	2.0483	1.89649	2.32284	2.10042	1.90984	1.6929	2.00347	0.240225	-1.03327	-0.972112	-0.450986	-1.40863	-0.565998
SL0455	-0.562419	-0.176553	0.401079	-0.472415	-0.595044	0.00135818	-0.241996	-0.405103	0.0674224	0.198068	-0.391297	-0.48085	-0.437105	-0.658523
SL4289	-0.214067	-0.220358	-0.405142	0.00774322	-0.0725254	-0.19522	-0.338904	-0.307729	-0.171508	0.0352589	0.346839	0.539793	0.0784622	0.496379
SL3033	1.47648	1.30882	1.54429	1.54034	1.42841	1.88199	1.63267	1.79571	1.88017	1.63094	2.09485	2.08854	1.91123	2.11212
SL3918	-0.786076	-1.07084	-1.25194	-0.360015	-0.857521	-1.24526	-0.544917	-0.763156	-0.937397	-0.575066	-0.96096	-1.11308	-0.666389	-1.10703
SL2595	1.03294	1.45518	1.4284	0.749173	0.816674	1.44642	0.967035	0.948315	1.37616	1.28128	1.01871	0.966237	0.804355	0.861015
SL1188	-0.112314	0.30749	1.07991	-0.380831	-0.0283409	0.711798	0.299688	0.281798	0.83262	0.476162	-0.829856	-0.167845	-0.583272	-0.147066
SL1397	1.41383	1.22281	1.07836	1.60404	1.47901	1.21199	0.894371	0.906725	1.03875	1.76387	1.30416	1.1646	1.5455	1.19859
SL0794	0.782629	0.576912	0.508825	0.694271	0.740793	0.721128	0.675816	0.826723	0.699545	0.591128	1.0535	1.21884	0.902809	1.24449
SL4036		4.18872		5.13027	5.402		4.88615		3.3263	3.56922	4.20088	4.12531	4.2253	3.9677
SL3065	1.4282	1.41386	1.01943	2.40972	1.69447	1.17179	0.808932	0.70766	1.27509	1.84051	1.08334	0.787167	1.38733	0.718148
SL2049	0.376819	0.0901088	0.072081	0.141558	0.340145	0.152433	-0.0689475	-0.0802952	0.169304	0.608435	0.315007	-0.0182235	0.75974	0.064637
SL0583	-1.09403	-0.77473	0.0812269	-1.26506	-1.2182	-0.22733	-0.806235	-1.37439	-0.133369	1.54769	-1.89298	-1.2682	-0.0924829	-1.08893
SL4089	3.66409	3.13178	2.56278	4.43913	4.03806	2.91562	2.85231	2.79015	2.91606	3.28854	2.68126	2.18366	3.29246	2.19673
SL2971	0.195604	-0.0818148	0.0648878	0.259376	-0.358384	0.121825	0.232395	0.216374	0.384908	0.801346	0.616538	0.602746	0.813919	0.513581
SL0806	4.26743	4.40516		3.69562	3.95096		5.20269			3.72689	5.8203	6.32098	5.9106	6.41523
SLP2_0103	-1.93717	-1.74812	-1.70169	-1.79895	-2.11189	-1.65047	-1.65011	-1.72314	-1.67901	-1.2075	-1.0017	-1.02474	-0.998737	-0.93927
SL2951	2.64432	2.07417	1.75539	3.06641	2.82479	1.91864	1.85622	1.8854	1.92166	1.89085	2.26642	2.17685	2.0161	2.07496
STM0894
STM0065	-0.453194	-0.0939035	0.754017	-0.803749	-0.630184	-0.0394313	-0.420132	-0.550251	0.410093	0.264608	-0.473514	-0.222196	0.102344	-0.142353
SL2794	0.56933	0.417728	0.763523	0.673465	0.664603	0.800567	0.0484503	-0.225282	0.368084	0.50674	-0.630976	-0.788093	-0.444016	-0.998173
SL0769	0.834124	0.647283	1.00174	0.844735	0.780653	1.26897	0.823414	1.01784	1.90753	2.59335	2.4349	2.3759	2.41064	2.44496
SL1204	0.486373	0.487	0.479903	1.23964	0.726579	0.992015	0.0490817	0.126383	1.13581	0.925363	0.666491	0.919331	0.375144	0.736728
SL3635	-1.89071	-1.62567	-2.43502	-1.99443	-1.89154	-2.55759	-1.6433	-1.92675	-2.1558	-2.26124	-2.97007	-2.75726	-2.98754	-2.72518
SL2144	0.150557	0.00352951	0.00690905	0.232112	0.12916	0.0846677	-0.454389	-0.373836	-0.130144	0.633763	-0.174621	-0.177978	-0.0837513	-0.0387446
SL1051	1.6442	1.38445	1.18377	1.12507	1.29424	1.18268	1.87697	1.94372	1.32933	0.300818	1.4666	1.56613	1.37821	1.49369
SL2550	-1.71127	-1.56354	-0.0135177	-1.96956	-1.89762	-0.338915	0.394095	-1.31651	0.0592093	0.153932	-0.459415	-0.653752	-0.871802	-0.761445
SL2538	-1.21052	-0.883089	-1.19558	-1.01085	-1.17466	-0.940469	-0.943071	-0.981419	-0.96816	-0.268521	-0.837166	-0.551835	-0.952568	-0.520199
SL1333	0.0411412	0.224779	0.0632016	0.318723	0.394763	0.308408	0.456634	0.676867	0.0893861	-0.739846	-0.486305	-0.134677	-0.778766	-0.283733
SL1833	0.311804	-0.031583	-0.0728523	0.987965	0.558691	0.326538	-0.109898	-0.161093	0.428186	0.948813	0.611239	0.407887	0.597446	0.303814
SL0157	-1.14924	-0.635516	-0.969553	-1.53654	-1.57998	-1.14406	-1.24902	-1.10423	-1.08988	-1.42032	-1.12544	-1.18135	-1.29376	-1.0116
SL4291	0.428499	0.102682	0.00193087	0.428552	0.385971	0.106792	0.0710506	0.220978	0.123293	0.636295	0.868994	0.97402	0.770853	0.92891
SLP2_0082	-1.62137	-1.06884	0.0988979	-1.8336	-1.85959	-0.163909	-1.40542	-1.62869	0.157318	0.196753	-0.460709	-0.681138	-0.397824	-0.527658
SL2561	0.0597067	-0.109541	0.0821786	-0.317332	-0.193727	0.358654	0.0994356	0.0844296	-0.0123964	-0.188775	-0.0579586	-0.154003	-0.110679	-0.0165016
SL0138	0.613665	0.499617	0.393853	0.909537	0.648366	0.480846	0.647015	0.773579	0.317412	0.707991	0.855342	0.601016	0.723689	0.599767
SL2414	-0.116369	0.249617	0.220093	-0.0205175	-0.222146	0.146495	0.0449078	0.0285372	0.116805	0.915359	0.295427	0.498067	0.560827	0.350005
SL3166	-0.736079	-0.845826	-1.42446	-1.33016	-1.02002	-1.44124	-1.04713	-0.83951	-1.71794	-2.28953	-1.57583	-1.6182	-1.80594	-1.57669
SL0052	1.37426	1.04905	0.88942	1.03086	1.21246	0.943932	0.816475	0.913936	0.456826	0.369339	0.830465	0.760844	0.647148	0.846197
SL0779	2.55893	2.37012	1.87391	1.6481	2.39397	1.69917	4.11849	4.26136	3.28904	2.21733	3.71342	3.9924	3.53922	3.90167
SL3357	-0.125873	0.571453	0.834188	0.906956	0.205618	0.90006	0.832879	0.5642	0.758421	1.80517	0.69031	0.475426	0.72258	0.769413
SL3000	-1.9067	-1.80629	-2.1617	-1.61873	-1.92082	-1.8298	-1.6386	-1.98982	-2.14933	-1.3954	-2.31508	-2.3039	-2.40573	-2.25238
SL3894	1.00343	1.03049	0.838445	1.23693	1.11021	1.33617	1.30111	1.51376	1.10328	2.21206	1.92027	2.0858	1.73678	2.099
SL1690	2.95092	2.16742	-0.838773	0.143697	1.96062	-1.08766	3.70931	4.12478	1.38603	-1.30134	4.79465	5.09985	3.89389	5.12562
SL2130	-0.902267	-0.424583	0.0892897	-0.883262	-0.754599	-0.229841	-0.537268	-0.666073	0.260743	0.430027	-0.729135	-0.513734	-0.45378	-0.464864
SL2789	-1.09991	-0.897655	-1.4357	-1.20751	-1.2832	-1.66269	-1.36373	-1.34455	-1.57446	-0.0162435	-0.922153	-1.07621	-0.580005	-1.31631
SL3473	-0.0914487	-0.0676837	0.215984	-0.147298	-0.1669	0.0120802	0.96496	0.732785	1.30658	0.934565	0.286519	1.44679	1.51432	1.27775
SL3449	1.55705	1.20019	1.31143	2.09019	1.81825	1.58305	1.06491	1.12332	1.81653	1.90991	1.81592	1.69104	2.00716	1.48419
SLP2_0081	-2.04002	-1.86816	-2.2303	-2.18774	-2.21569	-2.21532	-1.8008	-2.14593	-2.47531	-2.44317	-1.99732	-2.08645	-2.29703	-2.094
SL4149	-1.17947	-0.824837	-0.658037	-1.32091	-1.03228	-0.860498	-0.992706	-1.20487	-0.978141	-0.907095	-1.47874	-1.47003	-1.40205	-1.38821
SL1064	2.75486	2.50493	2.42507	1.4977	1.95232	2.34519	2.42827	2.7021	1.43095	-0.0540033	0.853916	0.648157	1.19504	0.646141
SL0383	0.321703	0.328606	0.668645	0.425197	0.413462	0.641069	0.425823	0.328313	0.650379	1.13946	0.638202	0.52121	0.592277	0.675163
SL3660	-0.280128	-0.67478	-1.03502	-0.308157	0.508317	-0.819159	-0.163696	-0.847517	-1.01294	-0.28766	-0.686929	-0.799683	-0.902795	-0.660669
SL3365	0.259611	0.529315	0.576099	0.337357	0.0205358	0.371222	0.732607	0.945537	1.28481	2.08216	1.83896	1.79304	1.96812	1.4522
SL2742	-1.75211	-1.35352	-0.690851	-1.87495	-1.91044	-1.2686	-1.41365	-1.678	-1.02464	-0.941869	-1.52228	-1.50047	-1.34769	-1.55749
SL1344	-1.13633	-0.96312	-0.405404	-0.66231	-0.824567	-0.40911	-0.652383	-0.672905	-0.654721	-1.23566	-0.867934	-0.754699	-1.02106	-0.967142
SL2589	-1.17078	-1.05099	-0.527179	-1.21917	-1.06784	-0.703703	-1.21759	-1.01232	-0.960176	-1.05435	-1.57642	-1.52586	-1.42934	-1.38324
SL0246	2.00323	1.49575	1.65314	2.01574	1.96014	1.67378	1.64989	1.72895	1.51208	1.07617	1.37115	1.06193	1.5429	0.967644
STM14_0924	-1.57076	-1.28081	-1.209	-1.66181	-1.61182	-1.16783	-1.51902	-1.70009	-1.46019	-1.31231	-1.11455	-1.13517	-1.27083	-1.20149
SL4466	-0.279401	-0.0738395	0.361267	-0.829559	-0.865111	0.00397725	-1.01438	-1.16583	-0.760137	-0.350997	-0.159681	0.139359	-0.113359	0.123724
SL2277	0.0526754	-0.22097	-0.327931	0.078649	0.231677	0.0751495	0.447383	0.51154	0.292906	0.314157	0.721528	0.707478	0.563331	0.768156
SL2232	1.4311	1.47153	1.39254	1.6618	1.55293	1.37505	1.69427	1.60137	1.35952	3.39405	2.9135	2.87924	3.10207	2.97939
SL3096	-0.690752	-0.373575	-0.81498	-0.570795	-0.469618	-0.831201	-0.3246	-0.319027	-0.758642	-0.933424	-0.674896	-0.61097	-0.897594	-0.49336
SL1920	0.371411	0.429628	1.90702	0.470484	0.628832	0.717046	0.345017	0.436649	0.604214	0.413993	0.668571	0.834124	0.447909	0.700323
SL3623	-1.11606	-0.956782	-0.826247	-1.02462	-1.18392	-0.83681	-1.09911	-1.50936	-1.08513	-0.807059	-1.30031	-1.26909	-1.39531	-1.22443
SL4002	-1.94513	-1.40939	-0.975467	-2.05315	-1.97472	-1.53623	-1.67673	-1.93645	-1.3426	-1.19899	-1.70046	-2.06377	-1.51421	-2.04043
SL2692	-1.52754	-1.77066	-1.51354	-2.88287	-2.44195	-1.78186	-1.71994	-2.07615	-1.76529	-1.71986	-2.9176	-2.5908	-1.9677	-2.50643
SL3331	3.95402	3.8864	4.2259	4.16723	4.12215	4.35053	3.87522	3.84163	3.3875	3.77591	3.25312	2.99292	3.85782	3.1436
SL2110	-1.29376	-1.09765	-0.852477	-1.48533	-1.67246	-1.09933	-1.11646	-1.3344	-0.965827	-0.856466	-1.16432	-1.40554	-1.38256	-1.33755
SL3673	-0.887207	-0.897457	-0.486431	-0.807817	-0.963629	-0.791454	-1.10829	-1.15589	-0.534974	1.14524	0.460479	0.420782	0.807693	0.222512
SL3272	0.0656543	-0.0151536	0.064313	0.290568	0.217868	0.353751	0.0421395	-0.0857825	0.0862664	0.782878	0.426312	0.458432	0.513333	0.451302
STM14_1448
SL1526	1.08497	0.915955	0.748044	0.899063	0.879208	0.575742	0.541527	0.653341	0.271246	-0.418116	-0.193359	-0.381735	-0.700463	-0.37328
SL4236	-0.999766	-0.80519	-0.698187	-1.69526	-1.63098	-0.600229	-0.941811	-0.37639	-1.78472	-2.33298	-1.15796	-0.8237	-1.86998	-0.559029
SL0247	-0.136609	0.0451776	0.000780159	0.537847	0.101864	-0.165798	-0.204216	-0.115478	-0.197062	0.148573	0.101418	-0.0324246	0.209017	-0.0859006
SL4066	-0.0779612	-0.351571	-0.697608	0.0251977	0.0352035	-0.519855	-0.547397	-0.715997	-0.562979	0.0633947	-0.456438	-0.3051	-0.390936	-0.142026
SL0352	0.13738	-0.199482	-0.606746	0.632701	0.340778	-0.470376	-0.507007	-0.418145	-0.317482	-0.0503195	0.12126	-0.227689	0.280927	-0.282028
SL1739	-0.231932	-0.0415388	-0.125177	0.160108	0.048223	-0.153575	0.166186	0.204621	0.00419309	0.414909	-0.0731118	0.0397192	-0.0432681	0.1907
SL0207	-0.701096	-0.963694	-1.00164	-0.343296	-0.630411	-0.640082	-0.990286	-0.923228	-0.899599	-0.257995	-0.388667	-0.532281	-0.510324	-0.515048
SL3226	-0.817778	-0.468774	-0.475412	-0.73812	-0.785494	-0.568154	-1.47592	-1.35279	-0.770572	-1.06341	-1.21209	-1.40562	-1.28391	-1.15224
STM4492	0.849281	0.961379	-0.178296	1.34108	0.940735	0.212912	1.06611	1.16669	0.056849	0.462728	0.773747	0.720411	0.857518	0.863948
SL0639	-1.34708	-1.23929	-0.980091	-1.27844	-1.36101	-0.886042	-1.10178	-1.09163	-1.43499	-1.15406	-0.806872	-0.669292	-1.14912	-0.670808
STM2613	-1.46314	-1.44693	-1.17101	-1.4672	-1.53874	-1.15245	-1.30525	-1.205	-1.58687	-1.82127	-2.04351	-1.75848	-1.73129	-1.93528
SL2931	4.10206	3.53327	3.47242	3.84662	4.22923	3.55908	4.05606	4.36527	3.72164	3.07736	4.18565	4.22918	3.99193	4.0955
SL4254	0.633066	0.588367	0.627718	0.670341	0.595307	0.559691	0.0239793	-0.00628343	0.201128	0.620111	0.373133	0.371016	0.45704	0.335824
SL0584	-1.25668	-0.69655	0.0801061	-1.13705	-1.18947	-0.218601	-1.30739	-1.31225	-0.0718506	1.93247	-1.11987	-1.16977	0.684532	-1.25525
SL4024	1.33702	1.4204	0.855928	0.290692	0.791467	0.540321	1.25872	1.32962	0.606138	0.00453681	-0.298126	0.0337934	-0.137959	-0.0648946
SL1179	-2.93592	-2.03358	-2.1405	-3.08913	-2.92236	-2.22529	-2.54355	-2.53078	-2.24676	-1.57378	-2.03202	-2.19008	-2.03961	-2.13744
SLP1_0023	-0.371512	-0.209132	0.229633	-0.763998	-1.13455	-0.163016	-0.452127	-0.843623	-0.0854812	-0.133072	-0.761603	-0.919202	-0.699236	-1.08034
SL0131	1.20413	1.65415	1.50527	1.34148	1.4016	1.52007	1.57855	1.79972	1.52192	2.10914	2.37289	2.59289	2.43749	2.42039
SL1470	0.940082	0.500725	0.322303	0.785636	0.858154	0.304671	0.933008	1.01215	0.100569	-0.511332	0.282937	0.213252	0.222461	0.229194
SLP2_0026	-2.07084	-1.75915	-2.138	-1.49398	-2.55147	-2.24277	-1.44941	-1.87641	-2.26532	-1.86056	-1.74732	-1.77295	-1.72447	-1.90008
SL2849	2.90424	2.84245	3.01112	2.69743	2.42694	3.19666	1.33181	1.48384	0.867623	0.756728	-0.160999	-0.248397	-0.176857	-0.12008
SL4121	0.384373	1.40076	1.57612	0.268966	0.296892	1.13761	1.00117	0.225178	1.408	1.50499	-0.238332	-0.377486	0.0142482	-0.209727
SL0846	-1.33366	-1.26448	-1.24888	-1.15194	-1.18538	-1.10091	-1.07578	-1.09231	-1.30621	-1.09903	-0.923072	-0.597275	-1.05838	-0.646479
SL3591	-1.43769	-1.13522	-1.0684	-1.45019	-1.49776	-1.32558	-1.06802	-1.27924	-1.22463	-1.41103	-1.45994	-1.5773	-1.31804	-1.76216
SL2598	-0.835788	-0.679971	-1.1079	-1.04165	-0.990301	-0.98905	-0.957243	-0.581535	-1.7071	-1.89429	-1.45656	-1.69549	-1.87535	-1.61066
SL2392	0.384137	0.313924	0.201152	0.711759	0.493095	0.513304	0.0810064	0.226041	0.255477	1.668	1.05736	0.91732	1.24147	0.919945
SL2578	-2.14665	-2.05813	-2.29956	-1.82748	-1.94695	-2.08877	-2.15534	-2.31096	-2.18549	-1.25417	-1.661	-1.97344	-1.32922	-1.86652
SL2013	-0.465743	-0.549535	-0.394966	-0.877158	-0.889778	-0.441512	0.129455	0.285732	-0.844215	-1.08196	-0.974712	-0.530077	-1.1943	-0.539416
SL0304	0.51651	0.181682	0.219242	0.324343	0.429495	0.352293	0.346813	0.332682	0.449218	0.391986	0.508204	0.573265	0.591484	0.398801
SL1115	3.47947	3.37003	3.31076	3.33585	3.1456	3.18675	2.45111	2.67106	2.42366	1.20232	1.96447	1.46458	1.04486	1.33734
SL1370	-0.278885	-0.358143	-0.384905	-0.475005	-0.156416	-0.410959	-0.393747	-0.298464	0.212465	-0.418362	0.48212	0.534439	0.382711	0.320599
SL1145	0.0868948	-0.13313	-0.0347033	0.224078	0.127952	0.220604	0.164834	0.241211	0.406915	0.543756	0.421461	0.477042	0.396481	0.36183
SL1168	1.42263	1.52204	1.20211	1.6309	1.37446	1.50173	1.29196	1.56498	1.21497	1.35401	1.95721	2.08662	1.81662	2.06254
SL2495	2.17429	2.0048	2.46111	2.12155	2.2738	2.31376	2.85605	2.95989	2.70384	1.30666	2.04592	1.99383	2.247	1.90455
SL0089	0.299432	-0.0354165	-0.0661187	0.221165	0.18844	0.106847	0.510931	0.565865	0.42674	0.435887	0.744498	0.74022	0.68906	0.712234
SLP2_0005	-0.769697	-0.470098	-0.18522	-0.994624	-0.883968	-0.510573	-0.425851	-0.399327	-0.339074	-0.45623	-0.254374	-0.366967	-0.321809	-0.319374
SL3978	0.0923675	-0.196265	-0.705307	-0.0551974	0.134757	-0.675472	-0.318203	-0.356519	-0.659464	-0.587231	-0.522165	-0.646439	-0.290784	-0.411969
SL1160	-0.91351	-0.776635	-0.798541	-0.292006	-0.596324	-0.611237	-0.723929	-0.901731	-0.77634	-0.220214	-0.948661	-0.906198	-0.889774	-0.810185
SL4394	-0.69908	-0.062427	0.214448	-0.420074	-0.65599	-0.0675495	-0.221066	-0.289944	-0.114684	0.0334767	-0.576859	-0.597117	-0.745118	-0.459442
SL1919	-1.09163	-1.02686	-0.660619	-0.84361	-0.894925	-0.678774	-0.762827	-0.662262	-0.737605	-0.751025	-0.656212	-0.904034	-0.721297	-0.801333
SL1444	-1.33286	-1.18034	-0.420361	-1.38284	-1.61465	-0.494611	-0.0599211	0.178587	0.846504	-0.500712	0.418155	0.700361	0.73353	0.676616
SL4343	0.936666	1.18737	1.10316	0.905362	1.07198	0.959564	1.07733	1.12599	1.51137	1.21058	1.10742	1.16465	1.02962	1.07444
SL1317	-0.402433	0.300057	1.18598	-1.04319	-0.671893	0.849895	0.79913	-0.121871	0.785839	0.94178	0.300605	0.6555	0.428058	0.626425
SL1800	-1.11675	-0.491061	-0.0635068	-1.30809	-0.768413	-0.54052	-0.823905	-0.875712	-0.243393	-0.507788	-0.719077	-0.617166	-0.70502	-0.69956
SL2938	0.923796	0.697005	1.04239	0.943647	1.02652	1.03584	1.25226	1.31651	0.899582	1.47224	1.88039	1.9361	1.78507	1.81002
SL4460	1.00587	1.122	0.515763	1.06037	1.14144	-0.218412	1.22118	1.22821	0.565611	0.592601	0.619619	0.562663	0.557922	0.436337
SL3213	0.88307	0.630082	0.188705	0.0437993	0.256228	0.0733809	1.47746	1.59197	-0.00667524	-0.134916	-0.514004	-0.661877	-0.684576	-0.666487
SL0369	-1.96326	-1.48129	-1.30803	-1.75721	-1.60073	-1.33421	-1.66563	-1.65665	-1.47733	-1.36183	-1.69023	-1.6226	-1.62127	-1.49446
SL0501	1.022	1.77825	1.77176	0.838857	0.877573	1.78314	1.07808	0.903062	1.9142	2.00547	0.949315	1.05234	0.90818	1.19616
SL3341	-0.373563	-0.403274	-0.494538	-0.31671	-0.266049	-0.437011	-0.336554	-0.334041	-0.18308	0.349529	0.51852	0.379055	0.557086	0.213457
SL0371	-0.652317	-0.381018	0.515552	-0.529224	-0.57538	0.288977	-0.139046	-0.255898	0.130467	0.530633	-0.37237	0.0260177	-0.0906032	-0.183116
PSLT046	1.89942	1.8487	1.97521	2.04979	1.76836	2.08033	1.66605	1.85817	1.81327	1.54406	2.47056	2.55019	2.27242	2.52011
SL0063	-0.493891	-0.0260249	0.289971	-0.961723	-0.36859	0.00533395	-0.966181	-1.08693	-0.472238	0.243849	-0.592711	-0.931954	-0.423759	-0.752273
SL1296	-2.22846	-1.92778	-1.06735	-2.34657	-2.46351	-1.46118	-2.14248	-2.4962	-1.39252	-1.28326	-3.19972	-2.33746	-2.37344	-2.7506
STM14_1441
SL2658	0.893317	0.871518	0.527046	1.18904	1.02111	0.570451	1.32004	1.40157	0.603297	0.59037	1.01069	0.895784	1.01043	1.17595
SL3019	1.10881	0.868671	0.447949	1.16893	1.20934	0.612046	0.790476	0.798274	0.399179	1.42607	1.50524	1.36719	1.62211	1.41318
SL2502	-0.327732	-0.416024	-0.459861	0.439498	-0.0807793	-0.0866343	-0.164481	-0.213004	-0.393573	1.12684	0.519823	0.714276	0.128316	0.675517
SL1761	3.27932	3.03618	3.55589	2.13329	2.73103	3.45368	4.56595	4.61361	3.1311	1.43218	3.30275	3.32821	2.56432	3.63898
SL0358	-1.3245	-1.26864	-1.09194	-1.37842	-1.5026	-0.940074	-1.26182	-1.36433	-0.824128	0.879708	-0.73344	-0.46714	-0.0698619	-0.575133
SL0995	-0.0703743	-0.0024947	0.0562367	-0.112724	-0.150627	0.474493	-0.940972	-0.640815	-0.504719	-0.0472403	-0.142876	-0.0231245	-0.313598	-0.425606
SL1812	0.515104	0.250481	0.332192	0.736315	0.612776	0.478281	0.414739	0.533113	0.488137	1.02721	1.28826	1.4209	1.07888	1.35288
SL4074	2.23818	2.03602	1.5282	2.02619	2.11406	1.51085	2.07858	2.02059	1.42903	0.998789	1.52698	1.46861	1.49072	1.33256
SL0034	-1.02443	-1.01763	-0.7264	-0.841693	-0.337563	-1.00669	-0.963853	-0.89367	-0.936119	-1.46768	-1.08915	-0.765232	-1.25648	-0.931752
SL2157	-1.19885	-1.18831	-1.87425	-1.28829	-1.40427	-1.72809	-1.65352	-1.78792	-2.04474	-0.862203	-1.59654	-1.71027	-1.58115	-1.7072
SL2245	0.776914	0.71185	0.618586	1.06891	0.850069	0.680382	0.691611	0.677331	0.714875	1.15725	0.898063	1.0064	0.82939	1.0281
SL4253	1.08059	0.937891	0.700808	1.04656	0.876856	0.65177	0.351007	0.357172	0.352737	0.512777	0.361729	0.430937	0.390836	0.370828
SL2071	1.25084	0.922647	0.496706	1.58809	1.40805	0.475529	0.91474	0.960159	0.713556	1.1347	1.23441	1.1263	1.42014	1.03675
STM4189	0.333308	0.521522	0.112316	0.168914	0.992547	-0.516853	0.43637	0.329749	0.694693	1.92116	2.16073	2.19481	2.18944	2.20125
SL2880	0.803588	0.617058	0.718291	0.910183	0.805768	0.860736	0.370095	0.366786	0.395091	0.316412	0.286865	0.422742	0.18794	0.365384
SL3050	-0.344509	-0.496482	-0.643091	-0.686078	-0.390356	-0.76828	-0.672152	-0.591571	-0.706843	-0.925054	-0.358845	-0.614307	-0.502394	-0.481003
SL1883	2.2598	2.32445	1.93672	2.07495	2.16055	1.76074	1.67091	1.86268	1.09971	0.714226	1.00204	0.953848	1.04608	1.04016
SL2804	0.106377	0.08897	-0.0111051	0.252033	0.158914	-0.00311932	0.0100608	-0.024536	-0.50018	-0.0573927	-0.144663	0.00547457	-0.295317	0.0771268
SL2949	2.69692	2.13689	2.35407	2.33655	2.66498	2.45312	2.85514	2.86323	2.36421	1.57229	2.06306	1.87809	2.27025	1.97018
SL3076	0.210071	-0.0179098	-0.13152	0.765306	0.450789	-0.0294883	0.171172	0.0818876	-0.142636	1.32365	0.525083	0.485723	0.450788	0.574914
SEN4285
SL1640	0.443274	0.307333	0.695008	0.531249	0.842188	0.830379	0.800084	0.711591	1.125	0.980662	1.02027	1.42582	1.03951	1.34759
SLP2_0073	-1.53077	-1.66433	-2.21238	-2.14215	-1.95897	-2.23638	-2.23475	-2.10624	-2.80437	-2.9793	-2.33746	-2.35152	-2.50324	-2.46366
SEN1392
SL2763	0.788213	1.05958	1.42172	0.934257	1.04603	1.54434	1.03267	1.3427	1.46195	0.380548	1.24224	1.28828	0.92962	0.858624
SL0614	-0.734391	-0.873829	-1.01471	-0.881684	-0.767425	-0.994027	-0.625703	-0.518521	-0.603042	-0.862805	-0.777937	-0.681304	-0.922002	-0.676849
SLP2_0086	-2.09257	-2.18424	-2.69188	-3.26415	-2.89338	-2.76703	-2.26987	-2.37444	-3.49424	-3.84799	-3.72453	-4.00757	-3.52455	-3.55934
SLP2_0065	-0.858736	-0.619851	-0.0930792	-1.12351	-0.957305	-0.601886	-1.05622	-1.05639	-0.598387	-0.716787	-1.11503	-1.20471	-1.30149	-1.12548
SL4178	-0.314302	-0.340711	-0.504157	-0.175057	-0.411076	-0.0907793	-0.00305666	0.133678	1.05406	-0.235493	-0.00433465	-0.0642253	0.354698	-0.14643
SL4229	1.77342	1.41756	1.14709	2.29657	1.90783	1.12765	1.10294	1.20528	1.23067	0.848217	1.33476	1.13242	1.37466	1.25298
SL3056	-3.11899	-2.72037	-3.05269	-2.71548	-3.17548	-3.30923	-3.12892	-2.98901	-2.86433	-2.79261	-3.05448	-3.03547	-3.06177	-2.99706
SL3538	0.217708	0.200599	0.044754	0.238015	0.221502	0.0228008	0.163975	0.108907	-0.19505	0.123025	0.0347974	0.0750645	-0.0323137	0.0775379
STM14_5404	1.37366	1.09238	0.766703	1.71269	1.63113	0.869008	1.61438	1.84513	1.04431	-0.91979	0.318854	0.22351	0.370568	0.235163
SL1452	-1.62876	-1.44147	-1.67073	-1.6367	-1.60517	-1.77365	-1.37568	-1.49224	-1.45782	-0.902351	-1.72879	-1.53905	-1.64936	-1.29401
SL2839	-0.246239	-0.322524	-0.402069	-0.813987	-0.334183	-0.520454	0.201354	0.181686	-0.292691	-0.706815	-0.135089	-0.0815154	-0.161325	-0.0648177
SL0130	1.8061	1.83082	2.27233	1.661	1.49958	2.30023	1.74345	1.95073	1.9404	2.43516	2.66032	2.64856	2.82689	2.50945
SL2956	0.0572754	-0.0502124	-0.381222	-0.457984	-0.102919	-0.336702	0.0670051	0.324421	-0.805631	-1.23574	-1.14138	-1.08019	-1.25682	-0.991849
STM14_2736	0.6807	0.392428	0.596797	1.04057	0.910015	1.07047	0.221853	0.214747	0.788449	1.3304	0.913817	1.23143	0.810384	1.28171
SL0451	-1.18729	-1.02737	-0.962399	-1.22067	-1.1587	-1.11556	-0.531749	-0.456135	-0.957874	-1.14675	-0.612153	-0.594149	-0.635014	-0.617601
SL4405	1.5026	1.17704	1.21074	1.97737	1.74368	1.28386	0.893172	0.789491	1.16269	1.97533	1.53612	1.25025	1.66797	1.33211
SL1311	5.64483	4.95598		5.47411	5.69343		6.53342				7.27533	7.55221	7.37825	7.43174
SL3652	0.272902	0.0712762	0.0866491	-0.0512838	0.133103	0.00937949	0.52248	0.850811	0.247996	-0.25535	0.606929	0.444091	0.483329	0.601277
SL0781	1.36717	0.960413	-0.0119365	0.754557	1.34023	-0.11288	2.96647	2.93114	2.09203	1.17379	2.95541	3.07086	2.70155	3.13157
SL1260	0.771699	0.744676	0.524514	0.275639	0.508111	0.454464	1.11347	1.20718	0.84785	1.63544	1.84203	1.78219	1.9137	1.74349
SL2370	1.17371	0.935187	0.85344	1.10156	1.1809	1.01145	1.66819	1.71658	1.19492	0.846623	1.08546	1.10247	1.00006	1.06217
SL2198	-1.22961	-1.26434	-1.049	-1.07602	-1.16137	-0.814814	-0.93683	-1.01863	-0.807574	-0.527187	-0.808032	-0.753815	-0.685941	-0.728555
SL4079	0.89575	0.54267	-0.0534472	1.2943	1.20794	0.312891	-0.0105747	-0.0571524	-0.0397768	0.195401	-0.319151	-0.300035	-0.606286	-0.267728
SL1996	1.01753	0.922352	0.627693	-0.207167	-0.0282393	0.867678	0.148565	1.08633	-0.0719616	-0.0348169	0.680507	0.850805	0.0933378	0.805481
SL3513	-1.54797	-1.31569	-1.61871	-1.52578	-1.30051	-1.86564	-0.60612	-0.283319	-1.57428	-1.74496	-1.21664	-1.06678	-0.859239	-1.41342
SL3837	3.66281	3.24196	2.67149	4.1684	3.95104	3.31755	3.08542	3.18462	2.89842	3.0058	3.26506	2.96131	3.1089	3.26133
SL3908	-2.04281	-1.32686	-1.78539	-2.46468	-2.04648	-2.24123	-1.45321	-1.85209	-2.16676	-2.01833	-2.36444	-2.49255	-2.29459	-2.39213
SL1156	0.424016	0.158683	0.333096	0.851102	0.626253	0.335137	0.19508	0.149169	0.314232	1.15309	0.855689	0.707171	0.931676	0.713977
SL1806	-1.32338	-1.29125	-1.59293	-1.53413	-1.47433	-1.62655	-1.54897	-1.39823	-1.57997	-1.66758	-1.46677	-1.29351	-1.26134	-1.40876
SL3565	2.26175	1.89493	0.0561936	0.141278	0.781739	0.191986	-0.314136	-0.136107	-0.52813	-1.50704	-0.838773	-0.748253	-1.30914	-0.706028
SL3683	0.224466	0.0351784	-0.189343	0.579755	0.184816	-0.223799	0.460689	0.451222	-0.00440481	0.095524	0.470043	0.463457	0.660529	0.354726
STM14_5288	1.42909	1.47099	1.094	1.30647	1.4124	1.1209	1.10324	1.20273	1.12288	0.563237	0.852204	0.863172	0.837001	0.803907
SL0294	-0.481804	-0.187908	0.291668	-0.555697	-0.434399	-0.19458	-0.209185	-0.653985	0.179233	0.000688435	-1.81116	-1.32618	-1.90707	-1.32137
SL2406	-0.0238499	-0.194676	-0.206576	0.752259	0.484803	0.21439	-0.1412	-0.347222	-0.0808854	0.284679	-0.166474	-0.405523	0.543077	-0.558462
SL4513	1.61488	0.684075	0.807133	1.79017	1.48596	0.904663	1.4259	1.5344	0.964386	0.841621	1.63769	1.66979	1.60548	1.73424
SL4137	0.196052	0.582607	0.360546	0.0259135	0.0668782	0.378834	-0.227978	-0.47153	0.378394	-0.182687	-1.21004	-0.468135	-1.11189	-0.690376
SL0942	0.54115	0.595568	0.322973	0.443098	0.489116	0.222179	0.518518	0.667773	0.101827	0.1569	0.514214	0.436745	0.190385	0.545343
SL0224	1.1942	1.22394	0.820262	1.59968	1.41991	0.947544	1.22796	1.32842	0.786636	2.22204	1.95421	1.84082	1.75118	1.84569
SL2036	0.477345	0.23066	0.214869	0.607856	0.54979	0.133826	0.864583	1.00733	0.30804	0.353824	0.500241	0.727478	0.568909	0.619614
SL3387	3.9076	2.91603	2.99444	4.73536	4.20707	3.31094	3.23837	2.99509	3.31314	3.33445	3.73764	3.44676	4.31661	3.33047
SL3245	2.64854	2.25524	1.87379	2.42284	2.75349	1.68668	3.52352	3.4608	1.95854	0.86843	1.88766	1.85112	1.93562	1.9459
SL1229	0.500636	0.197315	-0.143411	0.624614	0.461914	0.0641922	0.0365352	0.109252	0.221826	1.0566	0.896212	0.845236	0.956331	0.512245
SL1779	-0.922718	-0.992485	-0.655251	-0.509378	-0.744058	-0.589172	-0.671172	-0.568303	-0.387172	0.0276978	-0.448437	-0.488157	-0.434471	-0.513473
SL0623	-0.434127	-0.373485	0.154098	0.283466	-0.106039	0.138854	-0.220954	-0.391982	0.123027	0.396743	-0.0720099	0.0362588	-0.13074	0.0617772
SL2517	3.28182	2.73515	2.72088	3.18127	3.53163	2.84298	2.19511	2.36553	2.75829	2.47953	2.33748	2.26972	2.06878	2.25965
SL0203	0.979603	0.680457	0.920948	1.37384	1.12153	1.11098	0.956062	0.946085	1.01615	1.27884	1.20126	1.07795	1.3023	1.12822
SLP2_0051	-1.89823	-1.72614	-1.79283	-1.79172	-1.9817	-2.07529	-1.57578	-1.79101	-1.86879	-1.8664	-1.79975	-1.81748	-1.68228	-1.80538
SL1042	-0.323555	-0.622874	-0.6434	-1.03184	-0.878506	-0.718109	-0.68593	-0.534434	-1.03661	-1.46822	-1.01904	-1.10612	-0.853319	-1.14379
SL2233	-0.41134	-0.16288	-0.306357	-0.585794	-0.451317	-0.809249	-0.411933	-0.297497	-0.624867	0.456091	-0.13076	-0.0539368	0.116247	-0.0352386
STM14_3212
SL0615	-0.848526	-0.713877	-0.96811	-0.65134	-0.418038	-0.982619	-0.588855	-0.487241	-0.682299	-1.42962	-0.990937	-0.676653	-0.958986	-0.624508
SL0151	0.487305	0.377175	-0.303669	0.658383	0.540464	0.0857348	0.00796038	0.0916377	-0.152256	0.559165	0.731384	0.357051	0.640968	0.342479
SL2926	0.955666	0.686641	1.02141	1.15789	1.34469	1.31678	0.134018	-0.126233	-0.32759	0.305722	-0.391266	-0.637543	0.797613	-0.76084
SL0605	1.56277	1.65615	1.14105	1.81446	1.78935	1.24882	2.05544	2.17387	1.31538	1.28754	2.03767	2.34129	1.90928	2.37986
SL2855	3.74163	3.67346	3.50948	3.16674	3.15797	3.59374	2.15262	2.30918	1.01749	0.306089	0.687898	0.68711	0.573304	0.840998
SL2286	2.13507	1.82775	1.58303	2.33346	2.29165	1.85961	1.68385	1.53289	1.40737	0.353775	1.38704	1.15725	1.26714	1.24997
SL3817	1.87934	1.5585	2.03633	1.3497	1.57729	1.84091	2.00427	2.07987	2.05235	1.22991	2.10752	2.11765	2.28693	1.89244
SL1939	0.305176	0.102646	0.400402	0.173616	0.278088	0.457868	-0.173969	0.0693488	-0.351805	-0.684991	-0.675952	-0.736139	-0.572734	-0.857453
SL4034	1.71992	1.60339	1.53417	1.76029	1.57905	1.85708	1.12541	1.15769	1.43261	1.18992	1.13303	1.06107	1.04386	0.946892
SL3580	-0.522562	-0.559291	-0.913045	-0.270161	-0.358808	-0.636031	-0.578077	-0.595792	-0.656007	0.533299	-0.0093707	-0.0421833	0.182901	-0.00632266
SL4300	1.36092	1.2215	0.862353	1.32252	1.33583	0.91751	1.59005	1.705	0.93438	0.953015	1.36405	1.35153	1.41681	1.40732
SL1365	2.69019	1.94658	2.92628	3.28457	2.98824	2.81297	2.97127	2.54054	3.21829	2.78958	3.20947	3.13766	3.33779	3.18267
SL3536	1.04651	1.33988	1.3508	1.30877	1.20823	1.30169	1.0028	0.997478	1.22683	1.77319	1.15828	1.20764	1.04844	1.22802
SL4285	1.09511	1.21504	0.669847	1.41034	1.26492	0.887071	1.14101	1.22183	1.07449	3.05748	2.30936	2.32358	2.26102	2.39269
SL4196	3.05298	3.21462	2.99576	2.8023	2.69817	2.80337	0.827141	0.899084	0.541939	-1.03745	-1.72555	-1.29648	-1.44151	-1.56423
SL4210	-0.30163	-0.0714129	0.854532	-0.413751	-0.50334	0.68226	-0.29296	-0.562551	0.14556	0.0416952	-1.74952	-1.07167	-1.1494	-1.00258
SL2739	-1.25762	-0.876374	-0.691568	-1.33104	-1.34165	-1.00201	-0.937669	-0.882318	-1.01118	-1.03587	-1.7295	-1.34245	-1.17496	-1.42054
SL0933	1.10544	1.10049	0.731708	1.85493	1.73621	1.24584	0.777247	0.774623	1.18123	3.87607	2.14312	2.23706	2.14646	2.21233
sgrS	1.70292	2.2037	2.32854	1.61646	1.60265	2.39479	2.4305	1.96841	2.74878	2.67041	3.4047	3.28826	3.71827	3.09809
SL3120	1.67913	1.56836	1.43505	0.847034	1.64975	1.62716	1.55683	1.70081	0.465499	0.361589	1.65047	2.05683	0.98249	1.92549
SL3498	-0.200907	0.593423	0.959716	-0.865317	-0.386879	0.590474	-0.0971345	-0.136485	0.714231	0.491959	-1.00039	-0.494675	-0.290698	-0.410307
SL1027	-0.210968	0.0383134	0.10077	-0.117671	-0.197514	0.111131	-0.268351	-0.486416	-0.253732	-0.271041	-1.24165	-1.02901	-1.48017	-1.11179
SL3624	-0.896658	-0.608851	-0.240095	-0.96881	-1.16723	-0.382614	-1.14362	-1.1221	-0.501703	-0.940413	-1.04968	-1.04705	-0.788819	-1.21182
SL3795	-0.439148	-0.51469	-0.509111	-0.695729	-0.355055	-0.287642	-0.167458	-0.281238	0.215122	-0.423415	-1.04551	-0.732333	-0.888754	-0.827284
SL3458	-1.76804	-1.8642	-2.06368	-1.77516	-1.9111	-2.06198	-1.54633	-1.86213	-2.10107	-1.95102	-1.59722	-1.73108	-1.78663	-1.73356
SL1697	1.12276	0.787016	0.775086	1.1904	1.17606	0.892326	1.35995	1.41277	1.11296	1.04314	1.44728	1.37547	1.42494	1.42939
SL4363	-2.42542	-2.15653	-2.28006	-2.31783	-2.22063	-2.57589	-2.25615	-2.54116	-2.44258	-2.32284	-2.40363	-2.26361	-2.40854	-2.34801
SL0006	-0.075687	0.0541186	0.128139	-0.172187	-0.0893544	-0.12989	0.142114	0.220357	-0.0454148	-0.150733	0.227987	0.143968	0.129367	0.204462
SL3254	2.57681	2.48193	2.74914	2.57738	2.55146	2.80226	3.0771	3.21192	2.21337	2.85516	3.37624	3.4843	3.08841	3.49768
SL1959	0.58274	1.49591	1.37617	0.332512	0.935264	0.644427	0.958109	0.66592	0.940111	0.498051	-0.634092	-0.309403	-0.125315	-0.215942
SL3177	0.0845702	0.0541466	-0.219928	0.326308	0.238154	0.149931	0.433077	0.522301	0.306511	1.45432	1.05394	1.32262	1.06847	1.26846
SL0670	0.0987652	0.576293	0.449671	0.135568	0.188884	0.294322	-0.348678	-0.0972626	0.070653	-0.0935396	-0.597379	-0.67057	-0.572651	-0.704758
isrG	-0.943935	-0.521198	-0.666823	-0.670232	-0.740715	-0.945174	-1.43016	-0.775622	-0.999763	-0.280878	-1.03614	-1.04731	-1.2725	-1.10969
SL3705	-1.01371	-0.991424	-0.521315	-0.838118	-0.821554	-0.69298	-0.884081	-0.978766	-0.646841	-0.721716	-0.967642	-0.949293	-1.06343	-0.918105
SL2251	5.00982	5.28753		4.26884	4.5857		4.95714	5.23621	4.45255	2.29273	3.89594	4.04691	3.51747	4.02171
SL0271	-2.18894	-2.26528	-2.5797	-2.28604	-2.31645	-2.65387	-2.02023	-2.4745	-2.63492	-2.79869	-2.47969	-2.70008	-2.28208	-2.81903
SL0433	2.06838	0.600156	2.11763	3.44079	2.89026	2.17383	2.17501	1.12326	2.78348	1.80871	0.479814	-0.0634491	2.55606	-0.266011
SL2443	-0.616662	-0.461211	-0.822373	-0.811838	-0.621413	-0.662677	-0.533382	-0.360857	-0.878463	-1.35216	-0.217128	-0.0646336	-0.661504	0.0614244
SL3569	2.14335	1.77722	1.52424	2.07151	1.94889	1.35618	1.89758	1.83543	0.803254	-0.213379	0.202825	0.0288383	0.0669551	-0.0592325
SL1300	0.591581	0.55257	0.250044	0.540934	0.461438	0.0264877	0.654593	0.66407	-0.033952	-0.0405284	0.15771	-0.0595379	0.133937	0.0448524
SL1440	-0.479079	-0.418267	-0.458298	-0.100108	0.034787	-0.244704	-0.30057	-0.0796074	-0.331473	0.0490211	-0.219736	-0.01561	-0.190033	0.122142
SL3415	3.61719	3.12263	2.42458	4.72053	4.36982	3.06944	3.23039	3.24715	3.12559	3.91736	2.8296	2.43464	3.29485	2.57831
SL2138	0.170666	0.195914	0.359125	-0.0253918	0.039707	0.580391	0.415495	0.616206	1.27046	0.183052	1.36032	1.55517	1.07239	1.4533
SL4396	-0.842033	-0.763806	-0.274624	-1.52408	-1.33355	-0.632474	1.10474	1.35886	-0.713854	-1.77406	-1.20379	-0.24351	-2.07806	-0.15544
SL1694	0.494577	0.611521	0.436662	0.534117	0.577126	0.35059	0.602956	0.92635	0.71646	1.04666	1.46659	1.61548	1.0873	1.4256
SL1180	-0.805269	-0.893046	-0.98922	0.173817	-0.27229	-0.587292	-0.764491	-0.762119	-0.501233	0.482839	0.0871189	0.207742	0.0657291	0.115072
SL2818	1.25233	1.16562	1.13968	1.09409	1.36377	1.05052	1.79332	1.7148	1.30938	0.171507	0.906895	1.00646	1.06489	1.01952
SEN2145A
SL1827	-0.580213	-0.326238	0.0609815	-0.552009	-0.495042	0.069157	-0.49414	-0.628789	-0.245693	-0.309382	-0.78758	-0.676629	-0.806957	-0.56348
SL3018	1.03251	1.21442	0.582153	0.94679	1.15127	0.678872	0.871951	0.936406	1.24498	1.45695	1.23707	1.30175	1.18856	1.23001
SL1645	0.709836	0.567155	0.59449	0.885164	0.717366	0.754678	0.48475	0.371472	0.266639	0.229762	0.253667	0.212517	0.218839	0.321917
STM14_0536	-0.837994	-0.726357	-0.473201	-0.570013	-0.790676	-0.354637	-0.909421	-0.751482	-0.301045	-0.00404926	-0.231944	-0.252873	-0.052325	-0.183901
SL1465	0.598708	0.381502	0.530289	0.424616	0.297036	0.704751	-0.337473	-0.1338	-0.212097	-0.00774586	0.805236	0.780032	0.890091	0.826516
SL0739	0.080106	0.21122	-0.286052	-0.33851	-0.283955	-0.351389	-0.277224	-0.208419	-0.296457	-0.941993	-0.641461	-0.289297	-0.852392	-0.29287
SL3407	3.71501	3.05818	2.67672	4.88472	4.36679	3.15044	3.26723	3.16928	3.26186	3.91734	3.65467	3.17249	4.2048	3.15013
SL2985	1.09956	0.736894	1.535	0.792718	1.16397	1.34932	1.92336	1.94725	1.99823	1.6934	3.12263	3.29649	3.2897	3.03026
SL2710	-0.651429	-0.728899	-1.62007	-0.287493	-0.621735	-1.30531	-1.58642	-1.34655	-1.00805	-0.398587	-0.537009	-0.669481	-0.669246	-0.896948
SL2381	1.00627	0.643435	0.8594	1.58609	1.2377	0.942374	0.752467	0.772943	0.769807	1.25859	0.718621	0.763657	0.744458	0.763302
SL1523	0.40818	0.605577	0.458709	0.669353	0.54202	0.347794	0.94041	1.04388	0.544992	0.472221	1.10806	1.20013	1.04504	1.09308
SL3553	-0.117616	-0.249762	-0.65498	0.0438746	-0.0514618	-0.406663	-0.155023	-0.189146	-0.453806	-0.255341	-0.222591	-0.230151	-0.344404	-0.167566
SL2374	0.350871	0.201994	0.356126	0.0498251	0.315863	0.25963	0.70669	0.669045	0.399629	-0.0234281	0.681511	0.707733	0.6814	0.602099
SL1242	-1.33633	-1.37037	-0.788114	-1.35331	-1.73168	-0.343903	-1.14815	-1.10253	-0.265295	-0.610029	-0.532764	-0.446105	-0.392858	-0.625361
SL0924	0.541943	0.0415333	-0.0535429	0.948326	0.693136	0.142808	0.742955	0.692757	0.121786	0.517521	0.945074	0.727125	0.97844	1.00656
SL3662	0.178583	0.0902381	-0.256549	-0.296981	0.187157	-0.483229	-0.181943	-0.221296	-0.759648	-1.13483	-1.19785	-1.11347	-0.951748	-1.23333
SLP2_0102	-1.87533	-1.94752	-0.935571	-1.9621	-2.1423	-1.4737	-1.79968	-2.18508	-1.71004	-1.55829	-1.25991	-1.60454	-1.18427	-1.5738
SL1604	-0.469348	-0.130994	0.185792	-0.335472	-0.381673	-0.125346	-0.200408	-0.251262	0.00784601	0.0302324	-1.13629	-1.03385	-1.24271	-0.95863
SL1331	0.229596	0.258324	0.492943	0.440871	0.504006	0.587208	0.331502	0.63778	0.17787	-0.642212	-0.267544	0.281264	-0.64023	0.256735
SL2715	1.25985	1.24832	0.790655	1.37716	1.33586	0.852528	1.29842	1.48609	0.721928	-0.215092	0.470404	0.495085	0.364524	0.334961
SL1561	-2.03294	-2.04379	-2.08853	-1.78491	-1.77917	-2.03377	-2.04076	-1.88519	-2.20636	-2.83522	-2.57665	-1.97922	-2.6341	-2.09404
SL0200	-1.61842	-1.53927	-2.27076	-1.86548	-1.9249	-2.45241	-1.58245	-1.8197	-1.80779	-2.16814	-2.02122	-1.77874	-2.23455	-1.70289
SL2206	-0.960365	-0.105058	-0.111841	-0.905216	-0.679718	-0.29892	-0.630249	-0.968486	-0.380937	-0.510162	-0.521126	-0.928469	-1.14798	-0.811977
SL1049	-1.61501	-1.56193	-1.35837	-1.72333	-1.37127	-1.66513	-1.37186	-1.32175	-0.922576	-1.18763	-1.75749	-1.39327	-1.70562	-1.53698
SL1017	-0.607376	-0.720833	-0.794739	-0.819392	-0.794417	-0.829201	-0.122724	-0.0622701	-0.348454	-1.3088	-0.585403	-0.560934	-0.62582	-0.587413
SL0595	1.10786	0.84373	0.684143	0.6656	0.776336	0.56353	0.387938	0.545398	0.565697	0.486051	0.754249	0.677333	0.847875	0.6485
SL2501	0.487628	0.378071	0.565483	1.08662	0.622494	0.834872	0.4115	0.447793	0.647845	1.2437	0.816875	0.961913	0.689958	0.893349
SL1482	-1.42044	-1.63289	-1.4865	-1.41505	-1.43133	-1.34994	-1.25422	-1.16682	-1.45138	-1.64786	-1.32842	-1.40123	-1.57448	-1.43509
SL0513	0.112591	1.69117	1.69513	-0.565724	0.634056	1.49064	0.853797	0.838046	1.56075	1.20116	-2.20548	-0.216312	-1.68979	-0.981256
SL1259	2.14506	2.04745	1.98369	1.60575	1.84602	1.66018	3.09767	3.14879	1.95369	1.50361	2.13243	1.96951	2.36685	2.06047
SL1382	0.685615	0.618369	0.425712	0.918951	0.74362	0.509708	0.773028	0.592185	0.355161	0.764279	0.663549	0.553811	0.443358	0.57893
SL1176	3.87664	3.75979	3.69033	3.95891	3.91686	3.6488	3.15863	3.09664	3.17917	2.71728	2.71258	2.30777	2.74384	2.31124
SL2671	-0.967122	-0.63466	-0.332947	-1.31709	-1.12339	-0.613132	-1.00382	-1.30772	-0.99647	-0.637751	-1.30972	-1.45696	-1.27771	-1.41617
SL1916	2.11937	1.78649	3.13285	1.88364	1.8958	2.87886	2.93337	3.06198	4.05433	2.38438	4.09034	3.95091	4.02521	4.06963
SL3561	0.430961	0.415596	0.371718	0.814103	0.562056	0.478272	0.495428	0.613302	0.311677	0.844479	1.02387	0.934751	0.852931	0.934824
SL0387	0.111338	-0.196389	-0.322758	0.509634	0.254818	-0.0479402	-0.0585942	-0.0753384	-0.0696468	0.41808	0.23544	0.247983	0.193943	0.372044
SL3889	-0.568796	-0.785143	-0.798941	-0.27851	-0.607789	-0.739625	-0.716037	-0.822312	-0.717114	-0.570144	-0.742755	-0.75344	-0.691118	-0.826405
SEN1393
SL0295	-1.6246	-1.34607	-1.20065	-1.65137	-1.62385	-1.60567	-1.43429	-1.57151	-1.5684	-1.55054	-1.82751	-1.93758	-1.41622	-1.878
SL2709	-0.260823	-0.322428	-0.683592	0.225213	-0.00207096	-0.729599	-0.703342	-0.974064	-0.629593	-0.227664	-0.52742	-0.711673	-0.699364	-0.631657
SL1764	-1.45914	-1.03067	-0.905944	-0.959102	-1.3017	-0.999998	-1.00564	-0.992231	-0.861364	0.117086	-0.466715	-0.434896	-0.356074	-0.482798
SL1511	-1.30516	-0.76995	-0.343188	-1.09614	-1.23025	-0.731338	0.241139	0.177071	0.34425	-0.986511	-0.136361	-0.0253123	0.059717	-0.0941226
SL2673	0.751751	1.13183	0.821712	0.373527	0.388347	0.978436	0.418535	0.261748	0.576724	0.516579	-1.95741	-0.173137	-1.69052	-0.475708
SL1923	-0.518747	-0.551378	3.53536	-0.691007	-0.331497	0.0591325	-0.698539	-0.83136	-0.57374	-0.921266	-0.976603	-0.979092	-1.00741	-0.881353
SL2446	1.03922	0.781537	0.701913	1.18857	0.983562	0.85172	1.15464	1.30325	0.854678	0.862353	0.979041	1.15706	0.927772	0.974378
STM14_1422
SL2756	3.54628	3.16736	3.16326	3.67295	3.67754	2.98025	3.45297	3.70234	1.40824	-0.447418	0.193066	0.468261	0.0703016	0.259564
SL4217	-0.167438	0.0620074	-0.601161	-0.50699	-0.448501	-0.453248	-0.0350833	-0.179994	-0.767122	-0.504054	-0.793137	-1.15069	-1.38835	-1.02971
SL0992	-0.673582	-0.464275	-0.332715	-0.855567	-0.594062	-0.375111	-0.332582	-0.540467	-0.584043	-0.0509653	-0.266028	-0.280274	-0.338774	-0.348742
SL2455	0.461854	0.451218	0.685322	0.431913	0.535859	0.673156	0.0809115	0.185465	0.32989	0.444755	0.363853	0.206691	0.301227	0.437365
SLP2_0015	-0.188487	-0.278464	-0.414271	-0.513398	-0.394279	-0.57266	-0.313275	-0.246953	-0.700977	-1.01492	-0.415234	-0.713585	-0.513796	-0.749381
SL4083	-0.277469	-0.304639	-0.573928	-0.0981455	-0.182395	-0.324452	-0.385043	-0.503448	-0.311076	0.219907	-0.44182	-0.50359	-0.642174	-0.500296
SL0322	3.72479	3.2989	3.11639	3.31422	3.71017	2.85143	4.33493	4.29251	3.23393	1.26923	3.55498	3.76627	3.32868	3.50409
SEN1751
SL2785	-0.217979	0.00962049	-0.283891	-0.0578883	-0.178846	-0.0677703	-0.0388218	0.0763028	-0.0533615	2.37618	1.51682	1.39812	1.78832	1.4385
STM14_4270	-1.51396	-1.73963	-2.05005	-1.67546	-1.70702	-2.22357	-1.29495	-1.55487	-1.86946	0.212937	-1.30744	-1.68379	-0.0050489	-1.16262
SL0729	0.486382	0.811005	0.513642	0.918167	0.623082	0.634536	0.392408	0.180083	0.801172	3.03892	1.71585	1.38199	1.80874	1.29128
SL0148	-1.26044	-1.04175	-1.36795	-1.18017	-1.10091	-1.49517	-1.0373	-1.00379	-1.41475	-1.26102	-1.02934	-0.992091	-1.06913	-0.849993
SL3796	-0.576175	-0.820564	-0.489304	-0.837971	-0.860249	-0.146984	-0.604177	-0.705795	-1.30982	-1.62603	-1.45576	-1.47258	-1.17474	-1.4228
isrM	-2.57571	-2.0817	-2.38799	-2.09036	-2.41045	-2.37128	-2.19971	-2.02378	-2.30766	-2.30015	-1.97777	-1.51344	-1.83563	-1.94097
SL0587	-0.202479	-0.0119338	-0.35307	-0.827257	-0.614602	-0.594413	-1.01948	-0.479314	-0.624499	1.52606	-1.18786	-1.26786	0.726232	-1.48433
SL0347	-1.30464	-0.987036	-0.95383	-1.42456	-1.5866	-0.922154	-1.65787	-2.04854	-1.21314	-1.45785	-1.41152	-1.66491	-1.58118	-1.63929
SL1481	-1.93926	-1.81173	-1.61009	-1.80487	-1.80191	-1.83609	-1.2437	-1.1437	-1.54361	-1.73834	-1.73579	-1.35073	-1.55504	-1.49934
SL1829	0.40347	0.305446	2.46263	0.588862	0.53022	1.55633	0.280062	-0.107127	1.28433	1.48798	0.413886	0.923441	0.656265	0.950608
SL3024	1.70316	1.24747	1.2654	1.66214	1.8527	1.21466	1.87467	1.89881	1.42822	1.02877	1.56418	1.62806	1.55933	1.58161
SL3130	0.945279	1.00232	1.15845	1.15109	0.979854	1.18171	0.635628	0.57934	0.437888	-0.0676555	-0.318368	-0.341809	-0.544497	-0.252488
SL3109	1.80875	1.6023	0.882623	1.66816	2.15371	0.563308	2.55477	2.52063	0.864662	0.0614453	0.749464	0.783057	0.967576	0.681612
finP	-1.09402	-0.767591	-0.813124	-1.14206	-1.26012	-1.21466	-0.8114	-1.05589	-1.33132	-0.526641	-1.12294	-1.28671	-1.37667	-1.45959
repA2	0.140345	0.0303367	-0.240033	0.448471	0.211066	0.0561466	0.0653638	-0.125269	-0.386351	-0.775616	-0.239412	-0.366746	-0.424654	-0.29744
SL0020	-2.22415	-1.59957	-0.660106	-1.98025	-1.94346	-1.03283	-1.57594	-1.68188	-0.934946	-1.10122	-1.162	-1.11481	-1.18219	-1.65587
SL3804	0.766674	0.601231	0.620931	1.21416	0.85271	0.764902	0.5411	0.494824	0.897482	1.28035	0.995801	0.779556	0.939988	0.926467
sTnc800	0.551974	0.584591	0.800096	0.658912	0.506502	0.481354	0.550148	0.371018	0.462352	1.32444	2.07384	2.06967	1.99245	1.98833
SL4448	-0.926971	-0.211072	0.578866	-0.813449	-0.540901	0.0898101	-0.561598	-0.791281	0.860683	0.266463	-0.473627	-0.410089	-0.317294	-0.233865
SL2019	-1.27212	-0.670933	0.0221477	-1.58242	-1.55897	0.139605	-0.795131	-1.12142	-0.346967	-0.408008	-1.44703	-0.369514	-0.805486	-0.318074
SL3013	-0.151838	-0.347573	-0.547064	-0.411307	-0.471266	-0.880431	0.234098	0.313633	-0.383932	-0.692334	0.182123	0.0367086	0.250943	0.246948
SL1824	0.605278	0.315105	0.341081	0.732728	0.600986	0.737583	0.226029	0.269812	0.396331	2.43507	1.42305	1.49678	1.2077	1.68398
SL1486	-1.6229	-1.59737	-1.71054	-1.6805	-1.78034	-1.83242	-1.41087	-1.22182	-1.67043	-1.79375	-1.59984	-1.5696	-1.78437	-1.62578
SL1907	1.19658	1.27117	0.942019	1.31698	1.13245	1.07305	0.953579	1.00531	0.392183	-0.412234	-0.144433	-0.340024	-0.849855	-0.373465
SL3451	1.40008	1.34666	0.909111	1.79314	1.53987	1.16122	0.746646	0.748344	1.28397	1.34083	1.21653	0.884703	1.36921	0.888996
SL1789	0.581436	0.673598	0.017725	0.140335	0.234503	0.179442	0.265309	0.545374	0.245011	-0.727102	0.803254	0.925031	0.365345	0.62539
SL1889	4.32301	4.60193	3.73472	3.83171	3.56373		3.36489	3.73403	2.22519	0.185516	0.358489	0.644494	-0.185014	0.550547
SL2874	3.78118	3.88136	3.84108	3.56284	3.47865		1.73376	1.92281	0.72765	-1.52439	-1.58056	-1.36579	-1.55862	-1.46444
SL2681	-0.595179	-0.589859	-0.256835	-0.617136	-0.524064	-0.300189	-0.744911	-0.905928	-0.188305	-0.293202	-1.30433	-1.14899	-1.46423	-1.30836
SL2978	-1.23551	-0.647964	0.234139	-1.5371	-0.84284	-0.155915	-1.38055	-1.61547	-0.347826	-0.420313	-0.574801	-0.749756	-0.574652	-0.861159
SLP1_0052	-1.2252	-0.761739	-1.65656	-1.49948	-1.23328	-2.00992	-0.993316	-1.01629	-1.76036	-1.62491	-1.36709	-1.63325	-1.30638	-1.5134
STM2738
SL3607	-0.792304	-0.671199	-0.878662	-0.493105	-0.556361	-0.538597	-0.783972	-0.406509	-0.223935	-0.647987	-0.11816	0.121105	-0.3574	0.150686
SL0812	-0.660629	-0.224817	-0.668634	-0.361162	-0.625723	-0.353641	-0.109352	-0.721884	-0.577988	0.994085	-0.23137	-0.226762	-0.0333947	0.0398632
SL0758	1.95952	1.88624	1.52013	1.63262	1.63423	1.40686	1.03015	1.18007	0.183451	-0.0556437	0.139835	0.279048	0.0150355	0.320457
SL4071	-0.51129	-0.720253	-0.75223	-0.738569	-0.499223	-0.740088	-0.589882	-0.620165	-0.617191	-0.108507	-0.494107	-0.530497	-0.411212	-0.618701
SL1636	0.123298	-0.213616	-0.390041	0.552127	0.416946	-0.105621	0.145406	0.193207	-0.422243	-0.0582636	-0.0963942	0.228635	-0.226498	0.247335
SL3237	0.732378	0.656453	0.55762	1.18212	0.961356	0.914794	0.527934	0.661197	1.01198	1.12991	0.921787	1.09145	1.11521	1.06944
SL1748	-0.533206	-0.620588	-0.547202	-0.415311	-0.571717	-0.557011	-0.318589	-0.355502	-0.392248	0.565866	0.277135	0.194747	0.341484	0.217444
SL2776	-0.348966	-0.309401	0.495264	-0.554238	-0.68038	0.869503	-0.634468	-0.554208	0.199252	-0.215223	-0.230059	-0.373277	0.0882199	-0.344665
SL0360	1.00952	0.921749	0.646269	1.13034	1.16329	0.444093	1.67012	1.69891	0.600096	-0.452755	0.841683	0.992368	0.615591	0.923885
SL2489	-0.917086	-1.20517	-1.27284	-1.18038	-1.01034	-1.21319	-1.06205	-1.08803	-1.6701	-1.43145	-1.33164	-1.49646	-1.69013	-1.63871
STM14_5402	-1.62474	-1.62304	-1.823	-1.69094	-1.64238	-2.02321	-1.42524	-1.64711	-2.04147	-2.36224	-1.64379	-1.52847	-1.55418	-1.69537
SL2780	0.559466	1.24179	1.1172	0.213487	0.0137056	1.26304	1.88285	2.14709	2.53496		4.2864	4.55483	4.2368	4.25166
STM14_0659	-2.62897	-2.44656	-1.86432	-2.54655	-2.73736	-1.95907	-2.49682	-2.43734	-1.94282	-1.72949	-1.88262	-1.96129	-1.91249	-1.9711
SL0400	2.11461	1.74504	1.15666	2.48082	2.32385	1.47937	1.52424	1.55028	1.5439	2.40625	1.89511	1.68479	2.2422	1.62546
SEN3896
SL3220	0.644569	0.766755	0.00786032	-0.0211506	0.947292	-0.184703	2.64231	2.77802	0.0851784	-1.76556	-0.664686	-0.620517	-0.756379	-0.604614
SLP2_0055	0.729909	0.659946	0.967634	0.308522	0.232736	0.757297	0.871346	0.972901	0.747924	-0.200575	1.01406	0.805047	0.996377	0.51872
SL4407	2.20868	1.9342	1.83891	2.0859	2.11782	1.93842	1.1846	1.15889	2.03226	1.9641	2.05998	1.76149	2.14932	1.568
SEN1983
SL2513	0.264771	0.75734	1.20111	-0.109315	0.395787	0.974046	0.435262	0.248834	1.07242	0.685489	0.325295	0.129051	0.392403	0.402704
SL1914	-0.446637	-0.206912	0.614376	-0.766372	-0.610164	0.274252	-0.0648411	-0.0543332	0.717075	0.0565075	0.345874	0.598174	0.326751	0.55892
SL0756	0.872706	0.564787	0.679522	0.926372	0.927336	0.800799	0.814903	0.806401	0.748806	1.19284	1.19875	1.20972	1.19028	1.20017
SLP1_0002	-0.976067	-0.796429	-0.91014	-1.2362	-1.06197	-0.910724	-1.02777	-1.2169	-1.09943	-0.98848	-0.899718	-1.09548	-0.934047	-1.01639
SL2927	-0.240275	-0.221633	0.495467	0.320706	0.29416	0.679351	-0.520654	-0.651244	0.185649	0.627215	-0.136911	-0.540853	0.334419	-0.469642
SL4076	1.17971	0.974268	1.03592	1.3213	1.39087	0.995123	1.13506	1.21742	0.857538	1.9053	1.65583	1.69444	1.74635	1.56722
SL0563	-1.7718	-1.30365	-1.18304	-2.15772	-1.94946	-1.52109	-1.73256	-1.86795	-1.43549	-0.96828	-0.937073	-0.824926	-0.653996	-0.854899
SL0996	-1.57017	-1.30628	-1.35238	-1.47791	-1.60492	-1.316	-1.59853	-1.31353	-1.48989	-1.36514	-1.20875	-1.17729	-1.61018	-1.49349
SL1574	0.171156	1.08546	0.772607	0.164352	0.529891	0.740861	0.463944	0.383957	0.453488	0.483129	0.749912	0.847784	0.291203	0.585204
SL2408	3.68398	3.72864	3.25344	3.24728	3.4074	3.05815	3.95993	4.03332	3.04416	2.17584	3.09499	2.96996	2.88385	3.03228
SL0103	-0.559096	-0.405101	-0.266919	-1.04457	-0.5573	-0.480306	-0.850286	-0.799994	-0.038511	-0.645818	-0.450154	-0.507778	-0.493376	-0.470201
SL4045	2.39286	1.81234	2.3357	3.60249	3.00035	2.62592	2.26393	2.013	2.68415	3.58138	3.54516	3.14507	3.83219	3.06452
SL3057	-1.98509	-1.83321	-1.55935	-1.79348	-1.86187	-1.46585	-2.00328	-2.10048	-1.6313	-1.53188	-1.54706	-1.72421	-1.85607	-1.64083
SL2925	0.343463	0.0370908	0.621458	0.334616	0.756988	0.835506	-0.0546225	-0.401153	-1.11035	-0.557444	-1.08189	-1.3065	0.0200702	-1.30798
SL3305	-1.19581	-0.870248	-1.27768	-0.215977	-0.839214	-1.19902	-1.02886	-1.15989	-1.11171	-1.03513	-1.16617	-1.09423	-1.13943	-1.04508
SL1840	-0.024469	-0.17241	-0.358899	0.38488	0.144196	-0.0708432	0.0141389	0.0552889	-0.346807	0.591298	0.085637	0.193258	-0.0742813	0.230214
SL0381	2.18144	1.77979	1.95881	1.72403	1.93277	1.62027	2.036	2.02783	1.3831	1.19888	1.65156	1.53212	1.66116	1.5164
SL1174	0.220496	0.265519	0.0126298	0.224785	0.123433	0.15039	0.320616	0.489371	0.37251	0.413368	0.0127934	0.0474368	0.0265053	0.117929
SL0963	-1.99892	-2.30565	-2.15151	-1.87296	-1.96619	-1.74457	-2.23356	-2.1553	-2.68895	-3.06522	-2.60173	-2.68058	-2.41019	-2.73357
SL3413	4.60352	4.32108	3.39627	4.61534	3.8369	2.66553	3.96028	4.0868	2.7364	3.49485	4.40432	4.38954	4.93037	3.99968
SL2727	-0.696858	-0.80915	-0.988008	-0.248173	-0.518928	-0.562963	-0.89325	-0.741056	-0.772949	-0.194163	-0.357139	-0.302485	-0.343632	-0.465687
SL0481	1.02032	0.513689	0.449613	1.81354	1.19319	0.951373	0.663901	0.4558	0.567404	1.65041	0.589192	0.364447	0.583779	0.523063
SL1354	-2.12022	-1.62316	-1.45002	-1.364	-1.52188	-1.25913	-1.67346	-1.41001	-1.01173	-1.90186	-1.75786	-1.41889	-1.87159	-1.64757
SL3224	0.10255	0.00618603	-0.0350316	-0.0765588	0.0893208	-0.032442	-0.0812196	0.04778	-0.0515922	-0.288278	-0.440532	-0.458064	-0.361749	-0.43484
SL0974	-0.185138	0.146735	0.374755	-0.39879	-0.272222	0.840954	0.363979	0.026353	0.623141	0.40393	-1.34552	-0.616856	-1.03249	-0.6571
SLP2_0057	-1.49379	-1.27354	-1.66386	-1.64333	-1.69005	-1.63768	-1.54735	-1.61607	-1.73097	-1.97128	-1.56339	-1.57155	-1.68196	-1.80137
SLP2_0004	-0.592084	-0.262317	0.771267	-0.598811	-0.805377	-0.0908714	-0.283313	-0.273323	-0.722135	0.53932	-0.0710842	-0.239476	-0.107079	-0.0602726
SL2760	-0.237854	-0.208347	-0.160318	-0.13769	-0.285827	-0.108383	-0.402291	-0.886992	-0.0907794	0.494936	-1.10059	-1.01763	-1.28561	-1.10858
SL0439	0.400995	0.11883	0.00455165	1.072	0.687274	0.285931	-0.115591	-0.142688	0.303631	0.892128	0.365906	0.327103	0.288114	0.253731
SL4421	0.653472	0.243694	-0.14801	0.836446	0.655681	0.116447	0.622317	0.710001	0.109368	0.548441	0.743204	0.664001	0.758568	0.798487
SLP2_0017	-0.87525	-0.825199	-1.07594	-1.06835	-1.23805	-1.16895	-0.93938	-0.99959	-1.2408	-1.35013	-1.22621	-1.27745	-1.08284	-1.2485
SL0593	-1.58206	-1.50339	-1.76072	-1.50168	-1.60988	-1.76178	-1.6276	-1.66393	-1.58428	-1.44635	-1.56377	-1.74225	-1.51658	-1.6842
SL2396	3.16475	2.49363	2.84417	3.06629	3.00697	2.80581	3.18185	3.3147	3.37545	2.60033	3.72764	3.58209	3.67687	3.7313
SL0353	1.00758	0.600653	0.359795	1.01712	0.916431	0.166482	0.198829	0.156403	0.282004	0.262258	0.571127	0.161406	0.791401	0.185627
SL0431	-1.85973	-1.777	-1.60166	-1.42944	-1.53991	-1.8636	-1.62026	-1.81921	-1.50797	-1.21619	-2.23334	-2.19783	-2.08986	-2.20429
SEN2380
SL2301	0.553234	0.648949	1.06846	0.621656	0.67697	1.02405	0.593367	0.519759	0.737425	1.21269	0.684806	0.690921	0.89083	0.552161
SL2410	0.0774049	0.135307	0.11385	0.517378	0.229463	0.0924913	-0.0572347	-0.00112478	0.123671	1.25909	0.259298	0.202808	0.529784	0.378268
SL0239	2.41001	1.95477	2.32313	2.12378	2.38399	2.19806	2.61	2.4932	2.27643	2.26032	2.89787	2.80663	2.904	2.76157
SL1805	-0.491042	0.100299	0.149732	-0.861647	0.0426665	-0.131521	-0.097761	-0.25498	-0.172441	-0.389863	-0.804863	-0.5166	-0.730374	-0.943342
SL1989	0.10005	0.535523	0.907621	-0.287708	-0.0831965	0.330505	0.807494	0.726653	0.819416	0.267618	1.30496	1.2379	1.29684	1.04592
SL0251	-0.44891	-0.481866	-0.81588	-0.660498	-0.478034	-0.868573	-0.659498	-0.562635	-0.776515	-0.882441	-0.614526	-0.929967	-0.581355	-0.765857
SL2619	-0.283501	0.231728	0.106738	-0.553234	-0.332471	-0.0111472	0.00117352	0.0795613	0.41916	-0.20552	0.247098	0.374821	0.0938091	0.38332
SLP1_0039	-1.07098	-0.923388	-1.19658	-1.24619	-1.29216	-1.02807	-0.902055	-1.44307	-1.12834	-0.958575	-1.85286	-1.62682	-2.0611	-1.61319
SL4274	-0.273286	-0.121278	0.542588	-0.470541	-0.658558	0.32266	0.0789804	0.115842	0.899446	-0.316514	0.770317	0.76196	0.710502	0.872653
SL1247	1.19074	1.29534	0.883812	1.02662	1.06187	0.989223	1.50662	1.63522	0.867366	-0.372726	0.784451	0.748412	0.786316	0.825875
SL3984	2.49364	2.36373	1.88561	2.51624	2.34233	2.00314	2.43043	2.54407	2.13592	1.58843	2.25845	1.83492	2.43515	1.93626
SL1025	2.03259	1.88959	1.96874	1.96658	1.92604	2.09435	2.01995	2.16672	2.13357	3.73804	3.81891	4.08299	3.77617	4.04368
SL3733	-0.670845	-0.516641	-0.328207	-0.825359	-0.903771	-0.480074	-0.641245	-0.593555	-0.175719	0.352567	0.213018	0.148413	0.28221	0.155457
SL1660	0.297049	0.885001	2.05156	0.0619105	0.421463	2.09911	3.7995	4.13374		1.57988	4.21785	4.44132	4.56734	4.0505
SL3114	1.00068	0.815949	0.770814	0.671807	0.912955	0.723304	1.17707	1.26286	1.17097	0.54291	1.2244	1.10478	1.42524	1.06613
SL3959	-1.61301	-1.33355	-1.37709	-1.5043	-1.39458	-1.62124	-1.20658	-1.49856	-1.38351	-1.33676	-1.0478	-0.678802	-1.24019	-1.05103
SL1758	0.888438	1.12279	0.886506	0.492571	0.66189	0.708092	0.968948	1.2128	0.867756	-0.112224	0.859803	0.811298	0.801255	0.788387
SL1340	-0.432298	-0.312133	0.21439	0.0140868	-0.0546985	0.253935	-0.155716	-0.0018602	-0.0739029	-1.07768	-0.473382	0.0657634	-0.709465	-0.134349
SL0110	1.38534	2.23386	0.874718	1.2303	1.06274	0.635069	1.80201	1.32057	1.89625	0.783484	0.0226295	0.632973	0.239508	1.10232
SL1153	0.501407	0.592899	0.667031	0.623082	0.438869	0.742153	0.442993	0.390329	0.876865	1.06597	1.14453	1.38535	1.10667	1.25775
SL0835	-1.99247	-1.7853	-1.89511	-1.80818	-1.72817	-1.46997	-1.72438	-1.72195	-1.71835	-1.11241	-1.57424	-1.1972	-1.55627	-1.29726
SL3519	0.544645	0.352074	0.505798	0.360586	0.401472	0.452303	0.622873	0.769758	0.73722	0.614012	0.767146	0.911825	0.851188	0.910283
SL3350	0.317709	-0.00279357	-0.717229	0.113156	0.212472	-0.449017	-0.47977	-0.329731	-0.38034	3.15402	2.41501	2.07559	2.46942	2.17971
SL1201	-0.934933	-0.999876	-0.769424	-0.519171	-0.722915	-0.613469	-0.798059	-0.694818	-0.17334	0.0128987	-0.179691	-0.564948	-0.156053	-0.264281
SL2847	2.88703	2.82639	2.65035	2.78142	2.54686	3.20331	0.514976	0.658048	0.476972	-0.469148	-0.875115	-1.1064	-1.55797	-1.353
SL0299	-1.40667	-1.14958	-0.0715294	-1.4822	-1.50629	-0.589105	-1.0873	-1.55387	-0.622486	-0.577043	-1.44606	-1.32144	-1.27828	-1.30403
SL3487	-0.627078	-0.193929	0.898022	-0.458663	0.256467	0.881627	-0.0635556	-0.327139	0.135476	2.01931	1.05631	1.45018	1.40214	1.22136
SL0689	1.6929	1.61078	2.41586	1.44748	1.60503	1.98893	3.17671	2.95231	2.3123	1.9833	3.4676	3.63958	3.46292	3.47887
SL0707	-2.54242	-1.98648	-1.87463	-2.51472	-2.30551	-1.96853	-2.48818	-2.57048	-2.02823	-1.87122	-2.22079	-2.43253	-2.46883	-2.4754
STM3893	2.3393	2.12747	1.5663	2.74713	2.57301	1.98037	2.29271	2.28214	2.31543	3.333	3.21071	2.63455	3.66928	2.35814
SL3647	0.775405	0.497695	0.721361	0.575642	0.661075	0.72508	1.31402	1.4057	0.950319	0.360647	0.95548	0.915145	0.895955	0.844487
SL4367	1.17932	1.02216	1.18449	1.34083	1.0596	1.11399	1.70486	1.79828	1.83034	1.37146	1.85141	1.74653	1.74246	1.59646
SL3702	-0.892824	-1.04904	-0.923061	-0.742801	-0.942612	-1.00673	-0.587672	-0.702746	-1.07717	-1.04683	-0.814053	-0.803764	-0.826142	-0.705509
SL2633	1.14747	0.701181	0.352586	1.11529	1.09461	0.515142	0.0358476	0.174355	0.315996	0.419505	0.0753593	0.120805	0.0647852	0.0499357
SL1605	0.128882	-0.0653602	-0.46762	0.198163	0.130383	-0.251839	-0.431604	-0.418408	-0.281915	-0.236602	-0.542447	-0.524323	-0.425879	-0.609524
SL0394	-0.745842	-0.64222	-0.519099	-0.465077	-0.363378	-0.373055	-0.594643	-0.656633	-0.580739	-0.0277798	-0.243325	-0.03562	-0.305014	-0.179655
Stnc1170	0.681628	0.650453	0.832903	0.906777	0.972834	0.760875	1.81593	1.89902	0.951729	-0.708593	1.16845	1.50788	0.752011	1.32002
SL4357	-1.5539	-1.13362	-0.80448	-1.72586	-1.59857	-1.2062	-0.796696	-1.28675	-1.03348	-1.06144	-1.6262	-1.52901	-1.46099	-1.47755
SL3972	1.25733	1.01076	0.561131	1.34099	1.08673	0.607645	0.603311	0.670982	0.856368	0.475703	1.09053	0.837798	1.13202	0.803359
SL3593	-0.0601415	-0.238025	-0.162459	-0.467292	-0.364848	0.0744299	0.394427	0.495633	0.224239	-0.419269	-0.516809	-0.898977	0.0336163	-0.995325
SEN1991
SL0307	0.948253	0.628388	0.883184	0.861426	0.960908	0.642159	0.87582	0.869632	0.727651	0.572374	0.462266	0.498003	0.386001	0.39456
SL3600	-1.06901	-1.55432	-1.58003	-1.06481	-1.08787	-1.48204	-1.25433	-1.19529	-1.49588	0.842237	-0.136511	0.00538719	-0.0451647	-0.129079
SL1937	-0.463175	-0.465101	0.53185	-0.185864	-0.186618	0.440164	-0.481574	-0.387049	-0.829545	-1.64315	-1.6189	-1.2882	-1.50459	-1.38428
SL2852	4.6749	4.48711		4.55064	4.67635		3.558	3.68674	2.14633	-0.480497	-0.379771	0.154717	0.011164	-0.247398
SL1085	0.781887	0.746272	0.995264	0.492739	0.571051	0.969171	0.840948	0.94462	0.775901	0.392163	0.561705	0.66351	0.568449	0.598097
SL3853	0.726775	0.710806	0.549551	0.840962	0.996356	0.590937	1.15491	1.2712	0.676978	0.14904	0.157178	0.400856	0.188923	0.481034
SL0873	1.07986	0.856707	1.05576	1.21721	1.22969	1.34637	1.02153	1.11365	1.38959	1.5688	1.54542	1.62615	1.4601	1.50416
SL3150	2.71874	2.46683	2.22911	2.27846	2.379	2.13993	2.70193	2.85472	2.24246	1.72516	2.70867	2.97595	2.4533	2.90086
SL0343	-3.37876	-3.11812	-3.29501	-3.30248	-3.11814	-3.28661	-3.18485	-3.39568	-3.10014	-2.74599	-2.60871	-2.73556	-2.60533	-2.64586
SL4502	-1.72424	-1.53412	-1.56729	-1.27583	-1.51225	-1.56243	-1.77575	-1.79555	-1.65069	-1.34206	-1.43191	-1.34532	-1.55386	-1.38055
SL0976	-1.20915	-0.752022	-0.733186	-1.35425	-1.07361	-0.814134	-0.708199	-1.09551	-0.999458	-1.31371	-1.93527	-1.4909	-0.827177	-1.87281
SL4352	-0.933947	-1.06859	-1.47791	-1.56046	-1.31577	-1.67481	-1.08951	-1.08574	-1.79402	-1.57976	-1.63883	-1.67068	-1.63599	-1.66728
STM14_1982	0.266561	0.0247895	0.156925	1.10872	0.681215	0.478275	-0.0632556	-0.304294	0.406126	0.934376	-0.272512	-0.228581	-0.240652	-0.169541
SL1820	1.71037	1.5626	1.29949	1.79538	1.70661	1.45859	1.25781	1.32395	1.51675	1.45081	1.38098	1.30959	1.41954	1.33
SL1553	0.465207	1.18637	1.16594	0.14862	0.416259	1.17667	0.0558355	0.468467	1.20825	1.27932	0.539134	0.604822	0.595597	0.452897
SL2628	0.114441	-0.135397	0.149834	0.236343	0.0808985	0.0660006	0.146528	0.0801855	-0.0972511	0.302345	0.367384	0.207115	0.196216	0.245032
SL3368	0.668568	0.92773	1.09605	0.694888	0.64905	1.18066	1.1304	1.28193	1.33685	1.01678	0.317424	0.428851	0.0676995	0.537016
SL0762	1.6455	1.3597	1.19729	0.993124	1.28372	1.2343	1.51052	1.64156	1.49217	0.865464	1.71033	1.4525	1.71587	1.43829
SL1870	-0.563851	-0.605134	-0.278906	-0.546403	-0.70097	-0.361887	-0.328521	-0.302511	-0.496996	-0.683844	-0.797739	-0.458211	-0.949391	-0.434278
SL3359	-1.92564	-1.49983	-1.02067	-1.14814	-1.70304	-1.45029	-1.08944	-1.37	-1.37272	-0.811709	-1.86171	-1.7444	-1.44299	-1.45577
SLP1_0077	0.986749	0.64332	0.276395	1.00833	0.974648	0.510224	0.918551	1.00441	0.65081	0.742737	0.902181	0.849931	0.956587	0.781977
SL0150	-0.617739	-0.315363	-0.556708	-0.60217	-0.354822	-0.679559	-0.513606	-0.675312	-0.76494	-0.591837	-0.967392	-0.846049	-0.824677	-0.827702
SL2011	0.938006	0.790071	0.978828	0.40462	1.19864	1.09234	1.75212	1.96155	0.671112	-1.21452	0.0771194	0.560981	-0.204833	0.8399
SL3680	0.604707	0.413481	-0.235049	0.594026	0.475825	-0.185944	0.523887	0.508595	0.0928594	0.10788	0.564987	0.431204	0.55465	0.390933
SL2537	-1.68451	-1.3633	-1.52039	-1.38345	-1.43421	-1.6455	-1.21952	-1.14551	-1.47096	-1.59474	-2.0994	-2.03004	-1.7843	-2.0424
SL4238	1.69895	1.357	-0.776428	0.322196	1.13958	-1.01845	2.38918	2.81046	0.375598	-1.14896	-0.120688	0.509669	-0.506037	0.538813
SL3713	-0.575223	-0.332304	-0.430578	-0.802421	-0.852426	-0.639235	-0.777208	-0.900255	-0.857592	-0.719542	-0.661475	-0.967841	-0.752305	-0.865842
SL3631	1.08927	1.27892	1.22169	1.09532	1.15597	1.275	1.47222	1.28804	1.36039	0.996296	1.31003	1.2234	1.53444	1.19974
SL2775	-0.508243	-0.619114	0.021918	-0.659278	-1.02196	0.532397	-0.843435	-1.03152	-0.425414	-0.408751	-0.480107	-0.678196	-0.182572	-0.800802
SL0716	3.79768	3.45058	3.1166	3.73042	3.39949	3.38649	2.60889	2.52357	2.68101	2.36386	2.30055	1.57606	2.41093	1.66968
SL1216	-1.08942	-1.13847	-1.22585	-0.86334	-0.957017	-1.0864	-1.10471	-1.09311	-1.27937	-1.15427	-1.03208	-0.874827	-1.17248	-0.933846
SL2373	0.224655	0.110381	0.594641	-0.135619	-0.0425128	0.441218	0.687954	0.867857	0.95354	0.0940969	0.826155	0.811019	0.934997	0.782309
SL1086	-1.53292	-1.46982	-1.68287	-1.0544	-1.38756	-1.44498	-1.3247	-1.36861	-1.34672	-0.402813	-1.01356	-1.15301	-0.988462	-0.924048
SL0215	0.322816	0.348561	-0.273828	0.233857	0.301555	-0.252278	0.2879	0.395912	-0.00880759	0.197364	0.291023	0.363989	0.354678	0.22068
SL2749	-1.15721	-1.31191	-1.82764	-1.53161	-1.39688	-1.71462	-1.41621	-1.72615	-1.98872	-2.0183	-1.57516	-2.03579	-1.78013	-1.90256
SL0258	-0.166265	-0.0181944	0.63658	0.0396525	-0.0804422	0.667803	-0.220418	-0.111622	0.636084	0.629547	0.00798344	0.146021	0.111276	0.193017
SL1487	-0.967295	-1.14288	-1.23272	-0.948895	-1.12827	-1.2225	-0.671759	-0.35518	-0.684461	-1.17191	-0.721676	-0.490208	-0.671504	-0.545705
SL2356	0.777721	0.618302	1.05689	0.714747	0.740968	1.11698	1.15193	1.20016	0.958795	2.16437	1.92841	2.09963	1.90792	1.96461
SL2646	3.16354	2.43101	2.61734	4.07224	3.72166	2.71006	2.7835	2.6522	2.9128	3.17263	3.13367	2.6861	3.39127	2.89524
SEN3897
SL0418	1.02638	1.10639	1.02644	1.69689	1.57017	1.34304	1.57603	1.62574	1.22437	2.03454	1.95044	2.063	1.82	2.04101
SL2947	-0.143203	-0.215025	-0.246906	-0.051541	-0.116993	-0.176886	-0.179993	-0.121489	0.0434466	0.37024	0.0657346	0.190353	-0.0855528	0.208664
SL0262	-1.03205	-0.75432	-0.382809	-1.09372	-0.931295	-0.414307	-0.634607	-1.03463	-0.391451	-0.393191	-1.06819	-1.26026	-0.696808	-1.22424
SLP2_0072	-1.37908	-0.656318	-0.539262	-1.63122	-1.69693	-0.807612	-1.64165	-1.68707	-1.10498	-0.953679	-1.43158	-1.47584	-1.3111	-1.72534
SL3773	0.98862	0.853213	0.537457	1.25558	1.07958	0.560241	0.77135	0.796293	0.79197	0.62572	0.799255	0.725039	0.652339	0.895205
SL1434	0.771507	1.10749	1.05857	0.611207	0.780262	0.702142	0.907216	0.629625	0.642142	0.555618	0.245978	0.0267716	0.119604	0.180633
SL1670	-0.20482	0.527044	0.289983	0.25056	0.741867	-0.11039	0.259637	0.123496	0.73641	0.0695983	-0.0148244	0.43278	-0.0140893	0.320329
SL2535	-1.12316	-0.949962	-0.278861	-1.04564	-1.1141	-0.51903	-0.961723	-1.04065	-0.761838	-0.772717	-1.21351	-1.0018	-1.4506	-0.954458
SL2876	2.1067	2.03219	2.17688	1.89814	1.66563	2.42558	0.564136	0.670221	-0.290088	-1.57667	-2.01143	-1.88355	-1.85894	-2.13992
SL2447	1.72014	1.38739	2.08233	1.47398	1.89328	2.41374	2.15421	2.04497	2.49545	1.8757	1.27711	1.56192	1.07721	1.55589
SL0461	-0.911859	-0.645799	2.63224	-0.62518	-0.516486	-0.920451	-0.685009	-0.622549	0.06123	-0.791957	-0.621278	-0.553373	-0.835564	-0.530936
SL4334	-0.408053	-0.549146	-0.93247	-0.863086	-0.73066	-0.974335	-0.729441	-0.783281	-1.114	-1.14855	-1.04532	-1.20557	-1.11535	-1.12397
SL2393	2.99222	2.22732	2.59892	3.24207	3.56063	2.97428	2.42688	2.25483	1.92239	2.81896	2.2741	1.98904	2.80755	1.90481
SL2353	1.09884	1.08655	0.90041	1.34489	1.19105	1.0671	0.94401	0.787003	1.07815	1.41933	0.890468	0.682063	1.04302	0.654199
SL1198	-0.149056	0.298264	0.873491	-0.402584	-0.275719	0.591417	0.602003	-0.0787985	0.715806	0.353373	-0.112696	-0.580317	0.162357	-0.543322
SL0410	1.60581	1.50331	1.34564	1.71971	1.63361	1.56996	1.8041	1.92267	1.47894	1.48558	1.9044	1.88492	1.60056	1.85297
SL1504	0.498489	0.680461	0.0977698	0.631327	0.650703	-0.0330627	0.278682	0.248891	-0.151062	-0.698218	-0.447378	-0.381575	-0.505557	-0.231943
SL3882	0.679033	0.575337	0.336272	0.947256	0.742044	0.30502	0.77119	0.61177	0.65181	0.915178	1.32597	1.14735	1.72547	1.10686
SL2196	0.310681	0.378092	0.150755	0.148034	0.262097	0.167436	0.164538	0.206079	0.13527	0.299823	0.374271	0.22635	0.468273	0.237063
SL3544	-0.987928	-0.985654	-1.61896	-1.18904	-1.34595	-1.45494	-1.11364	-1.17994	-1.68806	-0.653739	-1.26284	-1.48787	-1.13794	-1.17857
SL1944	-0.164165	0.00905018	0.402426	0.029109	0.0077722	0.450678	-0.338171	-0.235664	-0.0380631	-0.535716	-0.282763	-0.738742	-0.568129	-0.660605
SL3307	0.931677	0.685299	0.478785	0.60026	0.782105	0.488111	0.824591	1.06884	0.525078	0.0094272	0.590008	0.491504	0.552457	0.511335
SL1985	-0.357639	-0.313869	-0.133754	-0.636342	-0.348732	-0.502485	-0.453688	-0.346976	-0.471765	-0.577163	-0.411118	-0.34178	-0.553002	-0.138246
SL0598	-2.07723	-1.08096	-0.116638	-2.39786	-2.22414	-0.464614	-1.05429	-2.1409	-0.264319	-0.582091	-1.58093	-1.92169	-1.29125	-2.01023
SL1570	0.881578	0.577496	0.764308	1.02043	0.523667	0.657308	0.910359	1.01432	0.929894	0.174019	0.715418	0.822464	0.86579	0.558093
SL2654	2.09655	1.40299	1.33829	2.39691	2.48337	1.3181	1.27096	1.17077	1.42507	1.79976	1.98742	1.39787	1.673	1.5869
SL0310	-1.5381	-1.31544	-1.3619	-1.50579	-1.77748	-1.27646	-1.4401	-1.47128	-1.53665	-1.23097	-1.21212	-1.35277	-1.43421	-1.22736
SL3374	0.64642	0.409713	0.346662	1.15165	0.825461	0.531326	1.05687	1.10312	0.82964	0.789594	1.03964	1.13719	0.961536	1.21321
SL0528	-0.973641	-0.822353	-1.0704	-0.267077	-0.655653	-0.897613	-0.526921	-0.74247	-0.814097	0.0645369	-0.803997	-0.635192	-0.626292	-0.663292
SL4486	-0.148188	0.0477923	0.025382	0.498475	0.161652	0.202316	0.106676	-0.209421	0.0216556	1.02456	-0.157357	-0.172237	-0.161671	0.0285542
SL3188	1.60593	1.58395	1.0171	1.42583	1.27769	0.89263	0.920948	1.02264	0.722801	1.36326	1.52028	1.53855	1.23088	1.50415
STM2731
SL4057	0.234036	0.694672	0.837591	-0.29149	0.258338	0.364093	0.241335	0.634347	0.529684	0.249203	-0.209215	-0.200379	-0.249821	-0.128023
SL4344	0.643211	0.575813	0.493793	0.858426	0.689523	0.490243	0.946246	0.953337	0.461648	1.07472	1.10156	1.1502	1.11609	1.18024
SL2665	-0.01097	0.377541	0.236352	-0.290128	-0.161097	0.077337	-0.0169482	0.0378411	0.380172	0.0211748	0.182482	-0.00531935	0.213778	0.108676
STM14_1417
SL3364	-1.3388	-0.900219	-0.935569	-1.49285	-1.46306	-1.04384	-0.96335	-1.04143	-0.906563	-1.09913	-0.740925	-0.859866	-0.822054	-0.705954
SL3688	0.661375	0.531612	0.395218	0.847232	0.516577	0.29486	0.35831	0.56722	0.121939	0.46686	0.798366	0.67493	0.917321	0.699643
SEN2145B
SL3728	-0.467274	-0.297234	2.9762	-0.634616	0.360495	3.35572	-0.348193	-0.675589	1.13145	2.16785	-0.947762	-0.251298	-0.857156	-0.523177
SL3511	0.0679004	-0.231383	-0.591172	-0.0513379	-0.11113	-0.575829	0.159258	0.169781	-0.628054	-0.818571	-0.268629	-0.206778	-0.247196	-0.218987
SL0080	-0.129731	0.0455519	0.522367	-0.474488	-0.215683	0.366458	-0.217039	-0.344678	0.299564	0.222276	-0.731624	-0.501206	-0.929145	-0.377512
SL2981	0.891548	0.78518	0.862048	0.989107	1.00205	1.07952	1.13235	1.23097	1.16004	1.18691	1.34648	1.20974	1.39896	1.09301
SL3940	0.851285	0.916278	0.653785	0.943513	0.818144	0.775389	0.652499	0.779864	0.789794	0.440495	0.82567	0.573432	0.648384	0.662747
samA	-0.685086	-0.647724	-0.726457	-0.701134	-0.539403	-0.868746	-0.657317	-0.654376	-0.904631	-0.72682	-0.797276	-0.892369	-0.659286	-0.817038
SL2234	-0.495201	-0.493762	-0.562437	-0.410916	-0.632937	-0.34551	0.0136472	0.0456986	-0.126665	-0.740013	-0.150778	-0.273181	-0.223226	-0.301691
SL3731	0.16151	0.693629	0.905542	-0.156366	0.299945	0.584584	-0.11852	0.107962	0.572498	0.257824	0.391622	0.20905	0.360395	0.39399
SL0696	-1.47303	-1.69379	-0.960921	-1.78899	-1.48365	-1.23252	-1.2886	-0.984829	-1.24162	-1.28203	-1.43499	-1.29928	-1.65425	-1.0715
SL0361	2.02296	2.20237	2.56431	1.32586	1.56995	2.52407	2.48469	2.83242	3.16935	1.08556	2.74166	2.55626	2.54987	2.59083
SL1263	2.11156	2.03653	2.16199	2.04712	1.77021	2.52162	0.175953	0.205792	0.266936	-0.325737	-1.32591	-0.827343	-1.45659	-0.758331
SL0210	1.51989	1.5463	1.69187	1.12332	1.45531	1.6581	0.59123	0.581596	1.45587	3.71184	3.91022	3.58834	3.93935	3.3582
SL2976	0.0489547	0.889279	1.2476	-0.187307	-0.011423	1.17783	-0.440128	-0.576329	1.17399	1.08345	0.295991	0.25648	0.436586	0.238002
SL0732	1.90449	1.51525	1.58948	2.27901	2.11118	1.81236	1.72437	1.81141	1.70296	2.82849	2.17939	2.19519	2.28327	2.02592
SL4417	-1.67595	-1.45576	-1.8283	-1.74927	-2.0771	-1.29643	-1.50626	-1.46505	-1.40747	-1.87326	-1.39377	-1.36253	-1.49983	-1.55182
SL3520	0.737346	1.41899	0.701595	0.364225	1.05822	0.449417	0.877567	0.585211	1.58643	0.556672	0.326016	0.440181	0.527988	0.536565
SL4465	0.759318	0.900005	0.771243	0.873234	0.981285	0.725176	1.44518	1.57756	0.568427	0.104454	0.402686	0.402653	0.528061	0.355185
SL2514	0.143181	0.315438	0.541275	0.0815347	0.420931	0.661071	0.0273571	0.143358	0.524601	0.324841	0.267223	0.724503	0.0764215	0.617988
SL0826	-0.118423	-0.145806	0.255339	-0.530702	-0.364658	0.152856	-0.23611	-0.186575	-0.0107587	-0.0952353	-0.211744	-0.436202	-0.163393	-0.291217
SL2684	-1.38981	-0.259661	0.701709	-1.67516	-1.24739	0.554669	-0.994084	-1.12059	0.723322	0.640973	-1.33507	-1.41665	-0.38843	-1.20463
SL2577	-0.268156	-0.0364168	0.0586607	-0.203995	-0.30384	0.0872837	-0.670268	-0.659757	-0.403042	-0.672822	-0.473033	-0.741816	-0.536997	-0.545819
SL0186	0.685662	0.759664	0.395575	0.753084	0.687171	0.436833	-0.366118	-0.0258544	0.259372	0.589022	0.128532	-0.124452	0.0825405	0.0385939
SL3038	1.13652	1.21815	1.08027	1.09936	1.30512	1.28511	0.585295	0.576126	0.853293	0.985535	0.67009	0.713658	0.668143	0.67664
SL2993	0.693924	0.291603	-0.402324	0.559684	0.752019	-0.178232	0.424614	0.524291	-0.106978	-0.193826	0.239115	0.11282	0.132272	0.34096
SL0228	1.32847	1.37162	1.17455	1.93288	1.56537	1.40837	1.2973	1.26203	1.19748	1.45133	1.36432	1.36494	1.42554	1.54004
SL4360	-1.67113	-1.63677	-1.64128	-1.84637	-1.91477	-1.7039	-1.71814	-2.00496	-1.67437	-1.72236	-1.25578	-1.23757	-1.43588	-1.38593
SL3783	2.90216	2.85756	0.617327	1.26569	2.40138	0.637408	1.89516	2.25486	1.20959	-0.709479	0.615085	0.495369	0.0521403	0.470565
STnc510	-0.677859	-0.264047	0.490586	-0.16192	-0.630652	0.535794	0.0547231	0.220516	0.492481	0.294335	0.803718	1.22764	0.621451	0.858703
SL3438	0.446549	0.250626	0.231616	0.0408803	0.00511919	0.46538	1.29221	1.49015	1.44364	0.337599	1.41119	1.61906	1.366	1.50826
SL3242	0.911687	0.903273	1.37907	0.382509	0.430921	1.43372	1.7232	1.90037	2.76089	1.80948	3.13554	3.00866	3.51418	2.93647
SL2841	-1.75485	-1.47799	-1.62311	-1.39736	-1.75316	-1.72069	-1.26021	-1.25762	0.23773	2.57587	-0.76493	0.240387	1.38396	-0.11585
SL3690	0.0445074	-0.0186407	0.00389888	0.662466	0.212465	0.318877	0.197607	-0.0161096	0.179528	0.846759	0.0871048	0.0580041	0.138427	0.197959
SL2610	4.11788	4.37624	4.48465	3.47976	3.8528	4.44008	4.88568	4.93963	3.93341	0.158924	5.39646	5.14876	5.16184	5.16936
isrP	-0.803824	-0.476849	-0.3217	-0.622379	-0.63466	-0.562986	-0.960847	-0.595165	-0.584008	-0.559071	-0.942346	-1.04005	-1.34852	-1.01769
SL1527	-0.0554768	0.116628	0.0283686	-0.220826	-0.251796	-0.181554	0.0192001	-0.0954952	-0.290748	-0.197557	-0.117335	-0.116573	-0.485592	0.0458078
SL0748	0.347307	0.669685	0.761765	0.203108	0.0148761	0.408581	0.277514	0.276789	0.51428	0.415232	0.311132	0.324847	0.425753	0.415828
SL1225	4.85983	4.713		4.37291	4.83993		5.40573				5.13732	5.21576	5.40655	5.30335
SL4090	4.2108	3.23762	3.47951	4.77458	4.57808	3.9938	4.4691	4.30399	4.02259	4.18653	3.62865	3.25126	4.12293	3.28568
SL4509	0.749066	0.663356	2.09338	0.561632	0.730763	3.02855	0.559831	0.490031	1.15797	2.25474	2.10599	1.83485	2.07424	1.82911
SL2745	-2.96005	-2.66635	-2.75437	-2.38029	-2.74507	-2.34136	-2.91391	-2.95285	-2.08696	-1.23267	-2.23468	-2.07843	-1.97489	-2.24277
SL0181	0.488618	-0.0636537	0.750571	0.964124	0.842714	0.783825	0.436567	0.198379	0.943625	1.94641	1.43408	1.52287	1.40119	1.47437
SL2612	0.542577	0.504036	0.736519	0.865741	0.791474	0.667354	0.502292	0.527954	0.841182	0.785391	0.242035	0.0139292	0.578222	0.00176655
SL0214	2.14969	1.58837	1.23129	2.35235	2.2315	1.63796	1.60383	1.64514	1.53822	1.68357	1.89732	1.57885	1.84707	1.64671
SL4418	0.173847	-0.235037	-0.393959	0.241453	0.208339	-0.378989	-0.209805	-0.146077	-0.465169	-0.792404	-0.155879	-0.290124	-0.177927	-0.229066
STM14_2298	-0.239716	-0.274251	-0.410361	-0.140949	-0.353568	-0.0104422	-0.467528	-0.368319	-0.321283	0.663354	0.504149	0.293075	0.33114	0.359693
STM14_4997	-1.28993	-1.30848	-1.87405	-0.984849	-1.129	-1.55476	-1.34073	-1.31668	-1.30656	-0.0799028	-0.917668	-0.827736	-0.781616	-0.911848
SL3903	0.292965	0.34809	0.251575	0.433925	0.440702	0.424474	0.674277	0.634028	0.43856	0.657759	0.65582	0.556069	0.490925	0.614306
SL0998	-0.604857	-0.215452	-0.0204336	-0.0380024	-0.184548	-0.0522	-0.392283	-0.518359	-0.283944	0.236117	-0.329208	-0.673755	-0.19167	-0.568449
SL3586	0.346262	0.339824	0.708864	0.366686	0.402614	1.01544	0.2953	0.414401	0.880647	0.243286	0.911791	1.09436	0.525703	0.873543
SL1716	-0.900772	-0.198286	-0.101897	-1.0769	-0.700923	-0.193565	-0.604337	-0.850801	-0.301204	-0.152348	-1.92856	-1.38553	-1.99062	-1.41434
SL3204	0.217278	0.12845	0.17131	-0.299333	-0.436173	-0.0508421	-0.708283	-0.630498	-0.109084	-0.101436	-0.365508	-0.349247	-0.54667	-0.517371
SL0462	-0.21647	-0.26818	-1.06395	-0.307264	-0.575748	-1.03322	-0.312613	-0.0812358	-0.660534	-1.03378	0.292846	0.277778	1.10587	-0.00392724
SL0276	-0.108682	-0.0259453	-0.179013	-0.655209	-0.414828	-0.325251	-0.282484	-0.256258	0.117643	-0.148278	-1.80308	-0.388183	-2.09351	-0.437174
SL0147	0.46833	0.332924	0.683461	0.361414	0.527862	0.383691	0.702977	0.685413	0.487983	0.447271	0.470121	0.481929	0.439627	0.506898
SL0763	1.4276	0.958648	0.891032	2.02999	1.61351	0.950636	0.413382	0.382994	1.09449	1.70744	1.02671	0.416989	1.33067	0.607426
SL4138	-1.08417	-0.761132	-0.873894	-0.849521	-1.6239	-0.970552	-0.970743	-1.3959	-1.07497	-1.03011	-0.800543	-1.14816	-0.910796	-1.18657
SL4339	2.48306	2.39256	3.11022	2.39128	1.9436	2.91938	1.94695	1.76688	2.94959	3.62218	3.72411	3.507	4.03557	3.19421
SL3968	-1.21804	-1.40439	-1.9074	-1.74089	-1.38469	-1.88807	-1.74021	-1.77112	-1.93149	-1.88194	-1.70771	-1.92548	-1.61406	-1.92092
SL2675	0.229967	0.922452	0.685728	-0.0148325	-0.0073325	0.56627	-0.116078	0.0241046	0.372766	-0.682962	-0.549357	-0.480314	-0.601545	-0.614983
SL4147	-0.360023	-0.628124	-0.834092	-0.504362	-0.672927	-0.701345	-0.558597	-0.795092	-0.810418	-1.33316	-0.909407	-1.02664	-1.06345	-1.01618
SL4105	0.0217025	-0.106127	-0.202058	-0.0185511	0.0248052	-0.157146	0.0206403	-0.041379	-0.0442371	-0.118045	0.180003	0.185611	-0.0834156	0.170813
STM14_1913	0.432189	0.89476	0.664798	0.0242853	0.389156	0.404436	0.472053	0.859914	0.323085	-0.119912	0.852955	1.05042	0.768887	0.860978
SL2040	0.587145	0.292742	0.138943	-0.502394	-0.448581	-0.271439	0.934373	1.32331	-0.205287	-0.679263	-0.406542	-0.0570051	-0.696478	-0.0893686
SL2516	-0.400708	-0.377615	-0.675682	-0.517854	-0.668733	-0.63164	-0.348873	-0.296129	-0.431084	-0.50454	-0.282374	-0.494616	-0.345438	-0.451683
SL0128	1.39994	1.43025	1.53017	1.31235	1.21192	1.65822	1.66986	1.82317	1.69964	2.28724	2.5159	2.63492	2.61215	2.52895
SLP2_0087	-1.28645	-1.16527	-1.05297	-2.10984	-2.00592	-1.27257	-1.89262	-2.01858	-2.51566	-2.79693	-2.68029	-2.31071	-2.76469	-2.57978
SL3039	2.22946	1.61461	1.73968	2.36368	2.43946	1.90211	2.1435	2.24275	2.2754	1.78222	1.93234	2.00303	1.79486	1.98058
SL2964	-0.277518	-0.457175	-0.368957	0.0158267	-0.20174	-0.0549744	-0.0735536	-0.169537	-0.0468311	0.0130858	-0.0462219	0.0329293	-0.159634	0.0352263
SL1888	5.82655			5.31595	5.53916		5.65536		4.00304	1.14849	2.16013	2.61989	1.77811	2.29698
SL1109	4.27989	4.54852	3.74023	3.95122	3.99587	3.57741	3.75115	3.9425	2.34098	0.471259	1.20702	1.34909	0.664934	1.3
STM0917
SL2719	-0.94003	-0.842497	-1.7716	-0.679235	-0.877639	-1.72878	-1.11643	-1.19563	-1.9562	-0.857507	-1.36471	-1.40121	-1.24529	-1.4243
STM14_1443
SL3871	-1.19711	-1.23911	-1.67665	-1.26212	-1.47089	-1.75161	-1.05735	-1.40106	-1.42555	-1.37298	-1.13045	-1.45705	-1.03155	-1.30075
SL3367	0.497015	0.840419	0.712912	0.446028	0.591879	2.81764	0.598283	0.634653	0.787171	0.285759	0.400523	0.237114	0.272497	0.248065
STM14_1489	-2.37511	-1.92179	-2.11252	-2.70077	-2.59953	-1.8538	-2.30648	-2.53348	-2.37359	-2.24688	-2.51589	-2.41075	-2.11308	-2.75067
SL4469	-0.19625	-0.207854	0.0229454	-0.896657	-0.654218	-0.228821	-1.52896	-1.25461	-1.05758	-0.935186	-0.787892	-0.748027	-0.836568	-0.642598
SL4444	-0.304382	0.144654	1.79226	-0.77069	-0.679508	2.96222	-0.372065	-0.0250977	-0.670859	-0.981243	0.0310867	1.49575	-0.703528	1.32467
SL0370	-0.550753	-0.771892	-0.336899	0.0321521	-0.099809	-0.380132	-0.411534	-0.301919	-0.270345	0.324705	-0.158816	0.0204405	0.0196103	0.102855
SL2704	-0.46726	0.152881	2.12878	-0.716291	-0.482725	2.26249	-0.372562	-0.678414	2.18071	1.72513	2.17478	1.23606	-1.00901	1.46894
SL1745	-0.11932	0.282229	1.02847	-0.41484	-0.11704	0.790433	-0.333134	-0.265465	1.01395	0.448534	-0.0643338	-0.217315	-0.0575881	-0.10211
SL2295	2.74953	2.45336	2.18735	3.23886	2.63916	2.61417	2.32067	2.39079	2.42007	1.86313	2.29892	2.07296	2.14678	2.10478
SL0075	-0.882192	-0.520895	-0.567652	-1.24252	-0.940712	-0.938467	-0.663249	-1.06481	-0.794286	-0.748682	-1.2801	-1.19788	-1.27572	-1.34724
SL3112	4.34854	4.35832		3.71649	3.77132	3.661	2.19784	2.38719	1.0507	-1.11772	-0.0728632	-0.14787	-0.740753	-0.413689
SL1402	-1.64985	-1.61021	-1.38328	-1.61817	-1.6244	-1.56603	-1.65033	-1.57035	-1.31617	-0.471385	-1.07585	-1.01024	-0.98702	-1.05924
SL0912	-1.10162	-0.771191	-0.828827	-0.223619	-0.768499	-0.818081	-0.647149	-0.819263	-0.827943	-0.267619	-0.83213	-1.13812	-0.950057	-0.853343
SL3491	0.498501	1.44941	2.1996	0.67211	0.680315	2.04994	0.704478	0.732455	2.30236	2.17717	1.32993	0.746051	0.920533	0.899218
SL2824	-1.30219	-0.835953	2.3601	-1.49457	-0.746837	2.35483	-1.17118	-1.56799	-0.650604	-1.38684	-1.27041	-1.22484	-1.36031	-1.09825
SL3873	0.357585	0.216567	0.278008	0.823556	0.410401	0.642309	0.596972	0.634579	0.423943	0.965841	0.749934	0.693785	0.701994	0.738951
SL3421	1.41298	1.54692	1.1302	1.48067	1.46341	1.24027	1.36607	1.58395	1.3819	1.63382	1.55701	1.52175	1.60863	1.40362
SL4173	0.765839	0.981244	1.18767	0.838473	0.71465	1.09643	0.835221	0.631314	1.01882	0.940587	0.600224	0.406041	0.546274	0.628722
SL1224	1.92886	1.40018	1.29072	1.00014	1.28987	1.2425	1.51945	1.7265	1.23421	1.13511	1.43589	1.54474	1.44372	1.54139
SL0718	3.60399	3.11851	3.43146	3.49241	3.13477	3.64316	2.83058	2.98564	2.82651	2.39764	2.28672	2.0276	2.581	2.22393
SL2407	-0.0173061	-0.367917	-1.04126	1.32003	1.03948	-0.627029	0.356626	0.121811	-1.17273	1.13962	-0.192286	-0.668547	0.855527	-0.740004
SLP1_0060	-0.857552	-0.695856	-0.938878	-0.93355	-1.01124	-0.954806	-0.772119	-0.787788	-1.10195	-0.480102	-0.805367	-0.831617	-0.916228	-0.927568
SL3083	2.33998	2.22933	1.57118	2.57367	2.45946	1.61136	2.38674	2.57104	2.12203	1.83431	2.14318	2.13007	2.03269	2.11382
SL0049	0.936079	0.79001	0.980841	1.20184	1.08757	1.01772	1.04898	0.927984	0.889924	1.63029	1.66805	1.70833	1.77124	1.61114
SL3530	-0.591732	-0.348448	-0.0322621	-0.747974	-0.759615	-0.191843	-0.52763	-0.506531	-0.584717	-0.520025	-1.31055	-1.32477	-1.26131	-1.19659
SL3895	-1.88956	-1.63936	-1.80011	-2.2111	-2.22171	-1.85058	-1.53477	-1.82031	-1.78298	-1.52174	-1.85725	-1.88617	-2.12774	-1.75166
SL1505	-0.775747	-0.392557	-0.144471	-0.791037	-0.970164	-0.429968	-0.754611	-0.729935	-0.325306	-0.106038	-0.282411	-0.371651	-0.189958	-0.316359
SL4204	0.0040663	0.872768	0.473765	0.00710579	0.22265	0.341892	0.230349	-0.140635	0.688503	0.455286	0.0232085	-0.250536	-0.177946	-0.0753253
SLP1_0010	0.0430854	0.161532	-0.3914	-0.0870725	-0.229586	-0.56967	0.192882	0.383224	-0.528073	-0.875936	-0.353154	-0.609072	-0.484322	-0.474809
SL1863	0.52797	0.603453	1.0495	0.27363	0.205307	1.27856	0.546294	0.826415	1.82218	1.06751	1.82847	1.81196	1.76252	1.83462
SL2653	0.0545489	-0.207298	-0.513718	0.0610603	-0.0991818	-0.572187	-0.373644	-0.19528	-0.389974	-0.358152	-0.18413	-0.208858	-0.0485311	-0.129701
SL1666	-0.266386	0.0447397	-0.0939147	0.655492	0.176163	-0.107985	0.250848	-0.0453755	0.135904	0.581833	0.442996	0.60505	0.566206	0.584886
SL0947	1.08365	2.19629	2.2067	1.03897	1.88066	1.70077	0.23075	1.18914	1.4814	0.986753	0.0679998	0.327031	0.116802	-0.108981
SL3772	0.37668	0.0871304	-0.334942	0.577857	0.404697	-0.209878	0.0852592	0.187327	-0.182451	-0.52673	-0.0457285	0.150292	-0.0205809	0.0391463
SL4336	1.86488	1.76805	1.26431	1.57414	1.7124	1.13035	1.72919	1.93897	0.81257	-0.180819	0.743181	0.885611	0.666935	0.741631
SL1432	1.32034	0.852949	0.95487	1.38984	1.25375	1.43108	1.22794	1.30176	0.980936	0.984418	1.10172	1.04675	0.952645	1.0964
SL1865	0.306285	0.34945	0.533656	-0.012621	0.0567518	0.606639	0.69982	0.862862	1.18651	-0.302866	1.14115	1.53035	1.15768	1.19635
SL1961	-0.465323	-0.382984	-0.294797	-0.510142	-0.507871	-0.427513	-0.748278	-0.773902	-1.06831	-1.29161	-1.39205	-1.32524	-1.2267	-1.48192
SL4455	-0.167991	-0.197229	-0.798058	0.325259	0.14013	-0.825046	-0.041039	0.044884	-1.0318	-0.443587	-0.650842	-0.782779	-0.5382	-0.712256
SL1823	0.446955	0.269902	-0.0264697	0.461742	0.3627	0.107653	0.383836	0.356217	0.0429071	0.61892	0.320128	0.253155	0.363356	0.223831
STM14_0487	-0.601945	-0.286341	-0.618298	-0.558068	-0.535566	-0.575395	-0.329668	-0.264791	-0.820496	-0.656966	-0.267224	-0.313074	-0.405508	-0.330116
SL2594	2.14685	2.1761	1.7279	2.2122	2.19755	1.93028	2.15893	2.41878	1.43693	0.431609	0.723381	1.04243	0.635065	0.917768
SL4192	2.14758	1.96104	2.21963	2.47474	2.29858	2.08672	2.13456	2.04386	2.26394	2.18576	2.3195	2.12783	2.37038	2.17151
STM14_3658	-1.34768	-0.886267	-0.149914	-1.87138	-1.19247	-0.515002	-1.0535	-1.63219	-0.567119	-0.40677	-1.12559	-0.931759	-1.42164	-0.900921
SL0086	-1.17825	-0.22841	-0.163189	-0.943	-1.04981	-0.384888	-0.567489	-0.278347	0.189413	-0.271099	0.326263	0.554976	0.263341	0.498019
SL2837	1.67899	1.51512	1.42007	0.999219	1.62199	1.5528	2.4092	2.40225	1.49908	1.06279	1.52802	1.68037	1.41272	1.79866
SL4416	0.558491	0.569092	0.502081	0.225145	0.167771	0.620346	0.823601	1.05493	1.72477	0.450367	1.25495	1.15457	1.66722	1.235
SL1323	1.88427	1.86468	1.58528	1.54023	1.68074	1.69021	2.19569	2.47449	2.52438	1.31726	2.06462	2.03629	1.90926	2.20782
SL3725	-0.657857	-0.226426	-0.963233	-0.793357	-0.383962	-1.06716	-0.372874	-0.546458	-0.115435	-0.856647	-1.19322	-0.746565	-1.26974	-0.778837
SL2737	0.952104	1.35673	1.32609	0.240397	1.3382	1.77614	0.89767	0.835793	1.4727	1.06792	0.976882	1.31941	0.8566	1.04104
SL1887	2.14918	2.08799	1.22156	1.93007	1.84924	1.24722	1.44669	1.71845	0.952494	-0.440519	-0.411819	-0.100459	-0.839134	-0.165672
SL3792	-0.589568	-0.410258	0.043369	-0.57887	-0.533058	-0.0974911	-0.537053	-0.566953	-0.000410283	0.0011784	-0.970422	-0.893496	-1.24268	-0.887726
SL3195	-1.54159	-1.50465	-1.57728	-1.21695	-1.69003	-1.69139	-1.27984	-1.32945	-1.58055	-1.42379	-1.38637	-1.32681	-1.31438	-1.29469
SL2300	-0.314534	-0.212816	-0.105751	0.167132	-0.241615	0.167005	-0.443012	-0.533802	-0.458237	0.178519	-0.580723	-0.33661	-0.688334	-0.184114
SL4003	-1.65046	-1.64313	-1.9602	-1.59202	-1.76151	-1.97952	-1.1407	-1.37682	-1.03026	-1.30627	-1.77443	-1.69218	-1.01812	-1.73569
SL0734	-0.508214	-0.21519	0.379834	-0.768044	-0.687128	-0.00325117	-0.603974	-0.643235	0.318178	0.0472076	-0.44684	-0.449067	-0.398654	-0.46706
SL0220	2.07091	1.47307	1.7237	2.9459	2.588	1.87266	1.94001	2.00982	2.25262	2.71875	2.47606	2.48109	2.23456	2.61967
SL3054	1.25316	0.737938	1.00698	1.90449	1.56671	0.788466	1.44798	1.17987	1.40886	1.0903	1.1302	0.918889	1.5273	0.870173
SL1994	0.438229	0.741317	0.475574	-0.449797	-0.0819572	0.371847	-0.109176	0.414041	0.12525	0.0746199	0.364726	0.228579	-0.0460622	0.330724
SL0767	1.81087	1.41395	1.75125	0.99116	1.07077	1.86108	0.738963	0.701469	1.26481	1.70745	1.46318	0.956627	1.52921	1.12343
SL0270	-1.35042	-0.876597	-0.179466	-1.54929	-1.16807	-0.694849	-1.26124	-1.51048	-0.833425	-0.790747	-1.04447	-1.71178	-1.59398	-1.45647
SL3432	1.52669	1.23221	1.09406	1.70811	1.6048	1.21177	1.53246	1.63418	1.06306	0.808054	1.46621	1.65786	1.34939	1.64209
SL0799	-0.83715	-0.759121	-0.76585	-0.635151	-0.937993	-0.911866	-0.714507	-0.590096	-0.911476	3.65517	3.26128	2.92592	3.08646	3.25125
SL3435	-0.136003	0.14081	0.639221	-0.254302	-0.027276	0.399168	-0.35269	-0.239826	0.517421	0.339281	0.2423	0.206651	0.26037	0.190772
SL2349	-0.156355	-0.147521	-0.202508	0.208205	-0.183797	-0.297447	-0.13763	-0.275721	-0.0930294	0.709021	0.489616	0.264768	0.481413	0.231677
SL2644	1.49402	1.54655	1.20405	1.84729	1.7637	1.176	1.83528	2.00996	0.913134	0.414533	0.933638	0.787559	0.838092	0.931305
SL4353	0.26804	0.399536	0.713982	-0.401063	-0.111586	0.389354	0.671604	0.303306	0.610206	0.387772	-0.37846	-0.283328	-0.169586	-0.212814
SL1536	-0.804859	-0.872553	-1.0763	-0.474425	-0.739332	-1.04245	-0.951353	-0.915636	-0.992293	-0.560339	-0.920791	-0.847825	-0.98114	-0.901536
SL3147	-0.657235	-0.743279	-0.522045	-0.0747083	-0.376747	-0.348115	-0.689149	-0.67423	-0.432102	0.506543	0.0440603	0.136526	0.150509	0.125683
SL2689	-1.78693	-1.0422	-0.773741	-1.74283	-1.69123	-1.21173	-1.65088	-1.99531	-1.03551	-1.37294	-2.01608	-2.14726	-1.97455	-1.89441
SL2914	-0.144237	-0.605902	-0.81715	0.883108	0.793387	-0.570561	-0.699708	-0.983373	-1.45163	0.256386	-0.622532	-0.989804	0.377576	-1.07482
SL2630	-1.00499	-0.666612	0.0250198	-0.96651	-0.816044	-0.265653	-0.581077	-0.522091	-0.452819	-0.531348	-0.486577	-0.475791	-0.675715	-0.475858
SL1936	-0.776707	-0.838176	-0.439387	-0.646394	-0.607711	-0.37464	-0.844261	-0.849496	-0.663132	-0.623484	-1.00713	-1.42713	-1.17917	-1.38181
SL0629	0.481402	0.380969	0.0262496	0.869705	0.707995	0.395259	0.45078	0.358897	0.17308	1.63549	0.596314	0.766863	0.711569	0.860621
SLP1_0093	-1.83604	-1.22316	-1.63758	-1.98323	-2.1251	-1.7146	-1.46027	-1.82241	-1.67208	-1.08336	-1.51818	-1.65735	-1.38983	-1.80245
SL3078	0.336405	0.272859	0.287821	1.01734	0.617494	0.488325	0.241032	0.167726	0.404434	1.82976	0.899312	0.685275	0.852631	0.701266
SL2861	4.05059	4.39091	3.59713	3.73959	3.7307	3.62184	2.64479	3.04076	1.52708	-0.22055	-0.546099	-0.66965	-0.30412	-0.875781
SL1464	0.771338	0.849715	0.515315	0.692569	0.452933	0.831848	-0.0297705	0.201734	0.20643	0.439802	1.08592	1.2139	1.04473	1.24649
SL1931	-0.998133	-1.20467	-0.932727	-0.95655	-1.02285	-0.895914	-1.33472	-1.08593	-1.6281	-1.85688	-1.86576	-1.74331	-1.70131	-2.0297
SL2061	1.07761	1.19848	0.534724	1.44717	1.22824	0.448227	1.82965	1.83438	1.0442	0.821255	1.18969	1.33341	1.43889	1.2068
SL0479	1.14367	0.893249	0.74209	1.94481	1.46597	1.43034	0.840273	0.731174	1.39232	2.01795	1.35785	1.27048	1.25772	1.38774
SL3200	0.348928	0.273003	0.22066	0.461816	0.415268	0.27537	0.569259	0.620808	0.377564	1.44116	1.42781	1.3442	1.26143	1.58988
SL1172	0.182797	0.583721	0.935952	0.399456	0.184216	0.80538	0.459776	0.272659	0.631608	1.32683	0.310395	0.156931	0.349865	0.319445
STM14_1446
SL3831	3.29012	3.18039	3.55724	3.55485	3.37495	3.65549	2.49975	2.27826	3.68318	3.32387	3.66332	3.2627	3.64165	3.2431
SL2939	-0.203494	-0.45256	-0.654256	-0.108353	-0.07097	-0.690001	0.314582	0.288275	-0.319079	-0.447102	0.0850609	0.0575111	0.0164678	0.122512
SL1270	3.96772	3.34662	3.91154	4.28147	4.0109	4.11134	4.1399	4.0651	4.0126	3.78015	4.18131	4.03249	4.2445	3.92323
SL0672	-1.23091	-0.584833	0.0383534	-1.68643	-1.50754	-0.183064	-0.0116897	-0.930513	-0.163436	-0.101458	-1.66121	-1.3662	-0.764014	-1.47048
SL2677	-0.268115	0.235416	0.492985	0.0304101	0.014386	0.440129	-0.620772	-0.343712	0.45467	0.0232092	1.65833	1.54393	-0.190015	-0.52686
SL3851	3.30546	3.54894	1.46864	2.9544	3.26056	1.30977	3.3445	3.47408	2.76323	2.35385	3.30956	3.68166	3.19586	3.2246
STM3916	2.07819	2.63613	2.10814	2.38084	2.58332	2.615	2.95363	3.10252	2.45413	3.404	3.29832	3.6643	2.90725	3.56671
STM2631						4.45015			4.36388	4.07144	3.92847	3.71552		3.67491
SL3958	-2.31568	-1.93356	-2.03865	-2.23175	-2.29094	-2.21086	-2.19611	-2.66458	-1.93278	-2.31641	-1.60847	-1.77888	-1.59597	-1.87645
SL1351	0.66384	1.39017	1.27863	0.552794	0.692278	1.00247	0.813656	0.650883	1.03354	1.17172	0.72746	0.839117	0.251054	0.464857
SL0222	0.352613	0.33573	0.259804	0.599583	0.454968	0.619881	0.421119	0.332848	0.320195	1.45823	1.12149	1.0147	0.985854	0.931881
SL3464	0.731949	0.576366	0.440167	1.22471	0.742051	0.628872	0.341888	0.465954	0.899774	1.4655	1.01357	0.911156	1.38461	0.89072
SL0608	-1.61052	-1.4178	-1.23712	-1.87487	-1.87394	-1.3421	-1.75886	-1.76304	-1.31164	-1.23269	-1.82023	-1.97323	-1.91301	-1.83346
SL2009	0.73508	0.666054	0.169089	-0.481636	0.609188	0.413569	1.72771	1.80863	-0.672768	-0.963057	0.622896	0.350004	-0.0355636	0.40244
SL2364	-0.440373	-0.280882	0.162245	-0.764273	-0.442572	0.140178	0.148943	0.115283	-0.0886847	0.0166797	-0.283822	-0.505565	-0.432482	-0.616659
SL0499	-0.0182544	-0.105507	-0.341815	0.605804	0.342511	0.00962439	-0.280112	-0.181045	-0.116048	1.13836	0.956894	0.936447	1.00246	0.936035
SL1817	0.0757289	0.221822	0.245536	0.0265578	0.0755094	0.0251833	-0.0964789	-0.148611	-0.0859761	0.153349	-0.0109341	-0.144876	-0.164593	-0.0681783
SL0230	0.391664	0.567108	0.390077	0.614185	0.440835	0.830926	0.275411	0.270931	0.75886	1.34267	0.683901	0.556931	0.62527	0.550143
SL4333	-1.25313	-1.18623	-1.78894	-1.31874	-1.10225	-1.6372	-1.40212	-1.4987	-1.69047	-0.798473	-1.42879	-1.4071	-1.43518	-1.44457
SLP2_0036	-1.43698	-1.3148	-1.1007	-1.65531	-1.36957	-1.29134	-1.02823	-1.4252	-1.00242	-1.06902	-0.773523	-1.32331	-0.898259	-1.21621
SEN1396
SL2515	0.844205	0.729136	0.71544	0.639829	0.602575	0.455625	1.46103	1.63152	1.23296	-0.0179712	1.23522	1.42434	1.2264	1.30785
SL2875	3.62031	3.60422	3.05942	3.29423	3.24276	3.03423	1.50629	1.81088	0.500404	-1.52926	-1.80538	-1.54717	-1.52407	-1.98422
SL2499	0.905288	0.682438	0.700911	1.43515	1.11431	0.753426	0.74407	0.700412	0.496014	1.88929	1.98727	2.11438	2.02992	1.99541
STM14_4456	-1.37234	-1.32412	-1.52931	-1.15494	-1.05138	-1.64902	-1.18081	-1.31273	-1.65082	-1.2803	-1.39288	-1.27001	-1.3827	-1.05942
SL2764	1.09002	1.06426	1.13771	1.52388	1.26826	1.436	0.778715	0.806818	1.16146	1.80462	1.77469	1.57761	1.59296	1.61959
SL1951	-0.738051	-0.777488	-0.418709	-0.296022	-0.471659	-0.300028	-0.991727	-0.856704	-1.01027	-1.43568	-1.79143	-1.45865	-1.59399	-1.68425
SL0417	0.721325	0.613478	0.921008	1.25797	1.09799	1.05347	1.0252	1.24996	0.94629	1.92847	1.47438	1.54312	1.56204	1.50456
SL2900	-1.63578	-1.05541	-1.2173	-1.80612	-1.59428	-1.44746	-1.37608	-1.51231	-1.43033	-1.30908	-1.19745	-1.18629	-1.14397	-1.18952
SLP1_0066	-2.33474	-1.91924	-2.27791	-2.97814	-2.71984	-2.49649	-1.90625	-1.98456	-1.94543	-2.41632	-2.76986	-2.78694	-2.75918	-2.47989
SL4397	-1.18999	-0.809914	-0.412002	-1.80072	-0.522082	-1.08596	1.22492	1.49925	-0.830215	-2.09176	-1.59221	-0.345783	-2.15403	-0.492683
SL3846	0.617942	0.280377	0.18117	0.489886	0.156999	0.400919	0.680963	0.801134	0.554387	0.0129531	0.63143	0.776801	0.517239	0.718211
SL1852	3.28898	2.98974	2.92745	3.06459	2.77918	2.79113	2.63201	2.87514	1.57868	0.872437	0.245897	0.43079	0.522023	0.381046
SL1896	-0.1192	-0.238907	-0.482198	0.0226287	-0.378529	-0.0269509	-1.79933	-1.62219	-1.66413	-2.06906	-2.13257	-2.26708	-2.67279	-2.05007
SL3629	-1.14635	-1.09065	-1.06372	-1.31462	-1.31362	-1.08271	-0.501179	-0.208089	-0.901129	-0.847728	-0.93536	-0.953645	-0.968537	-0.934749
SL1254	0.0995937	0.142311	-0.0729079	0.263416	0.0747604	-0.00624355	0.180965	0.328875	0.219114	0.176914	0.447364	0.598508	0.380858	0.60045
SL2190	-0.33608	-0.0940772	-0.303415	0.0635436	-0.152644	-0.0297837	0.108939	0.00541197	-0.0433666	1.11165	0.167842	0.100595	0.213207	0.259138
SL1241	0.523836	0.915904	1.26514	0.428276	0.489774	1.28666	-0.476932	0.0222926	1.36038	1.08849	0.472054	0.469033	0.473877	0.337526
SL3142	0.476911	1.39484	1.89354	0.536845	0.640063	1.62833	1.05003	0.630844	1.82889	1.78749	1.10466	1.20726	0.943207	1.06098
STM14_4101	2.24274	2.60973	2.25578	2.26356	2.25877	2.22815	2.35378	2.50457	2.48552	2.40455	2.02389	2.14428	2.04028	2.22104
SL3699	-0.0681738	-0.543623	-0.746305	0.694901	0.312338	-0.538231	-0.610144	-0.693812	-0.389464	-0.0771665	-0.420479	-0.792784	-0.578572	-0.657903
SL0112	-0.195153	-0.469152	-1.25912	-0.265183	-0.27009	-1.02253	-0.790013	-0.845928	-0.937197	-0.766743	-0.378764	-0.608567	-0.0102033	-0.60665
SL1629	-1.74801	-1.57041	-1.53818	-1.71735	-0.995001		-1.38751	-1.19214	-1.69654		-1.70939		-1.90726	-1.196
SL0260	-1.12674	-1.04008	-1.07233	-0.920422	-1.27858	-1.17155	-1.2159	-1.46068	-1.13699	-1.09302	-1.00056	-1.2007	-1.04257	-1.15256
SL1103	-0.221798	-0.0516133	0.742258	-0.399737	-0.134467	-0.270828	-0.119491	0.011844	-0.147162	-0.419925	-0.200172	0.0579436	-0.357135	-0.0897801
SL2365	-0.475932	-0.677754	-0.418953	-0.547594	-0.475361	-0.390484	-0.22583	-0.209398	-0.369344	-0.551018	-0.493909	-0.416892	-0.722409	-0.540331
SL1194	0.515924	-0.462952	-0.657553	-0.207167	0.852248	-0.861495	0.320375	0.0863777	-0.0467134	-0.64114	0.614115	-0.39506	1.07013	-0.283096
SL3176	0.260003	0.0996879	-0.209908	0.730294	0.553956	0.130296	0.174426	0.219534	0.367401	2.69839	1.55764	1.5776	1.83284	1.56259
SL1029	3.83702	4.1987		3.63743	3.61825		3.2481	3.25992	2.53652	0.752518	0.680914	0.401704	0.689744	0.350025
SL1060	0.242485	0.495359	0.381039	-0.0973404	-0.130074	0.196204	-0.107364	0.11261	-0.0744621	0.00216559	0.406635	0.447304	0.257389	0.400449
SL1699	0.0603187	-0.240724	-0.3338	0.473268	0.0863387	-0.415841	-0.464676	-0.485742	-0.0975349	0.896836	0.946549	0.545735	1.12259	0.714338
SL3506	1.78808	1.05227	1.3055	1.67204	1.77781	1.4167	1.26924	1.3259	1.4896	1.21924	1.44601	1.53568	1.43873	1.66662
SL3625	0.196788	0.0503729	-0.302178	-0.195126	0.0501294	-0.222346	-0.180177	0.114582	-0.314026	-0.568427	-0.408598	-0.457934	-0.546745	-0.556306
SL4377	-0.745308	-0.467911	0.429924	-0.92044	-0.468517	-1.02132	-0.427034	-0.484565	0.284226	0.0398753	-0.792389	-0.663185	-0.59777	-0.669901
SL2299	0.138324	0.0711537	0.295116	-0.078919	0.0696368	0.346554	0.0880697	0.0857285	-0.106874	-0.158823	-0.745775	-0.62515	-1.05699	-0.547234
SL4373	-0.884939	-1.05946	-1.41486	-1.23605	-1.2198	-1.52678	-0.914339	-1.00689	-1.2525	-1.82199	-1.67587	-1.8251	-1.71416	-1.7888
SL0525	-1.45954	-1.31495	-0.982112	-1.60291	-1.56702	-1.11695	-1.42316	-1.64411	-1.28864	-0.974181	-1.17702	-1.48497	-1.59167	-1.46787
SL2177	-0.869896	-1.13965	-1.39111	-0.770977	-1.03439	-1.05229	-0.847929	-1.02411	-1.16705	-0.555748	-0.95404	-1.09445	-1.08561	-1.01109
SL2371	1.22539	0.836403	0.975867	1.29504	1.25407	1.00891	0.818146	0.786578	0.886513	1.20327	1.01511	0.983428	1.1051	0.964778
STM0412	-0.172857	0.293196	0.340525	-0.219601	-0.330868	0.230011	-0.124624	-0.216664	0.109255	0.0156338	0.655019	0.830245	0.750935	0.756452
SL1276	-0.0645825	-0.0955372	-0.501744	0.105964	-0.0161826	-0.30276	-0.162246	-0.0557988	0.325678	0.0987422	0.294391	0.245952	-0.0315285	0.243197
SL1646	1.32469	0.889058	0.802289	1.3736	1.24368	1.02052	0.523918	0.514053	1.16731	1.49242	1.43073	1.20201	1.61869	1.02764
SL2602	0.800871	0.61197	0.154603	0.726599	0.919421	0.417243	0.730341	0.712989	0.603048	1.87434	1.61214	1.80082	1.54351	1.84107
SL3552	1.0742	0.723266	1.15615	0.60728	0.911384	1.13409	1.18185	1.32297	0.499881	-0.201867	1.11478	1.13321	0.697362	1.11665
SL3067	-0.68461	-0.60641	-0.646336	-0.545945	-0.559543	-0.679612	-0.487936	-0.63608	-0.509541	0.279013	-0.530392	-0.350386	-0.582027	-0.38777
SL1794	0.885163	0.888993	1.06542	0.316398	0.527637	0.50874	0.594842	0.329668	0.69805	0.437949	0.631438	0.230475	0.353498	0.151026
SL0961	-1.77668	-1.75382	-1.45673	-1.9434	-1.65105	-1.65224	-1.60639	-1.65854	-1.88644	-1.95759	-2.16552	-2.10284	-2.24918	-1.98062
SL3907	-1.86082	-1.74998	-1.81054	-2.11921	-1.93848	-1.78984	-1.83364	-1.87889	-1.81657	-1.44249	-1.59939	-1.34535	-1.68299	-1.30974
SL2774	-1.38271	-1.31132	-1.51111	-1.51902	-1.85163	-0.987161	-1.39671	-1.67384	-1.39592	-0.85994	-1.01174	-1.5207	-0.916037	-1.51662
PSLT025	-1.67453	-1.25673	-1.75013	-1.59562	-1.74581	-1.66552	-1.13349	-1.23763	-1.5417	-1.91343	-1.22495	-1.03599	-1.51091	-1.06708
SL2339	0.343064	0.422689	0.94155	0.571287	0.497944	1.08248	0.365942	0.113046	0.791291	1.44581	0.665639	0.729984	0.735772	0.719234
SL0811	-0.882502	-0.947578	-0.263687	-0.94584	-0.93476	-0.577459	-0.800413	-1.02329	-0.758966	-0.366648	-0.884196	-1.0656	-0.987426	-1.00856
SL1327	-2.32803	-2.23156	-1.93199	-1.83871	-2.00805	-1.68816	-2.06953	-2.02181	-2.07609	-1.97381	-2.10797	-1.72567	-2.28308	-1.75046
SL1378	0.0628001	-0.00651864	-0.181661	0.0198268	0.000105733	-0.186533	-0.0348791	0.0188686	-0.121001	-0.0950616	0.0720885	-0.0846539	0.036728	-0.062075
SL0543	-2.88571	-2.4845	-2.57108	-2.97151	-2.7979	-2.85493	-2.6109	-2.86272	-2.94691	-2.52568	-2.18011	-2.11099	-2.2251	-2.23141
SLP3_0005	0.943489	1.1995	0.500935	0.975499	0.892926	0.516778	1.18755	1.11685	0.551061	0.547035	0.818347	0.711779	0.839395	0.643186
SL3762	0.627672	0.536936	0.353276	0.583466	0.602093	0.290143	0.526503	0.48436	0.603166	0.21913	-0.0309985	-0.0684094	0.327801	-0.184074
SL1120	3.40335	3.08122	2.88518	3.10458	3.0978	2.64838	2.31561	2.6397	1.40291	0.387193	0.393795	0.535005	-0.0960674	0.454233
SL2068	2.19184	1.73435	0.997349	2.52367	2.41205	1.20947	1.76371	1.82095	1.39037	1.21999	1.51761	1.62345	1.68791	1.52577
SL2526	-0.309236	-0.303182	-0.376559	-0.0860648	-0.199155	-0.359676	-0.269782	-0.232764	-0.285482	0.562485	0.397448	0.439411	0.455799	0.32772
SL2496	-0.583255	-0.651365	-0.714828	-0.489162	-0.692041	-0.885053	-0.838434	-0.777338	-0.631732	-0.860818	-0.666121	-0.408556	-0.799665	-0.546304
SL1613	0.55347	0.304121	0.266362	0.660895	0.503247	0.2204	0.918902	1.00106	0.656048	0.196129	0.775448	0.745584	0.860804	0.720348
SL4342	0.527338	0.293875	0.0751501	0.655551	0.55745	0.213458	0.666201	0.7869	0.283781	0.439688	0.544391	0.521922	0.531527	0.567301
SL3791	0.0313295	0.124855	0.102695	-0.0984791	-5.0248e-05	0.0911469	0.133452	0.130236	-0.379215	-0.373728	0.722374	1.11323	0.121253	0.959942
SL2366	-0.689742	-0.504712	-0.728191	-0.37403	-0.460148	-0.872461	-0.0155572	0.0515983	-0.614115	-1.11577	-1.4752	-1.25871	-1.41487	-1.11751
SL1098	3.16136	3.11152	2.85661	2.45552	3.14794	2.37401	3.92924	4.03398	2.97106	1.83759	3.65571	3.58873	3.57306	3.42708
SL1992	0.874524	0.55724	0.698285	0.0241917	-0.00773391	1.13308	0.0834025	0.670931	0.317657	0.208571	0.789421	0.752236	0.239334	0.78859
SL2282	-0.0201596	-0.0763338	-0.196264	-0.0350241	0.0273642	-0.333886	0.0381426	0.0475414	-0.302506	0.00632854	-0.0327108	0.0407647	-0.092663	0.0328003
SL1970	-0.302847	0.0713759	-0.662394	-0.387663	-0.355189	-0.632551	-0.829616	-0.846259	-1.58735	-1.69277	-2.18467	-2.04633	-2.16894	-2.12246
SL3606	-0.92625	-0.693495	-0.61439	-1.14854	-1.02883	-1.81061	-0.844618	-0.693696	-0.888985	-0.747925	-1.60385	-0.82201	-1.78898	-0.689764
SL0459	3.3357	3.4264	3.78889	2.58367	2.65018	3.59463	3.72556	3.93976	4.04306	2.6687	4.25118	4.26054	4.24276	4.26511
SL3765	-1.47796	-1.14958	0.0873348	-1.70717	-1.39924	-1.2223	-1.01605	-1.55634	-1.18997	-0.955244	-1.71084	-1.6234	-1.71427	-1.63576
SL2581	-0.321039	-0.162364	-0.298401	-0.551201	-0.140391	-0.385536	-0.637785	-0.255258	-0.236993	-0.330403	-0.694014	-0.714555	-0.918392	-0.733061
SL1447	0.396582	0.80302	1.36797	0.540746	0.65963	0.88118	0.768634	0.592448	1.05105	0.926565	-0.292239	-0.0821414	-0.204384	-0.10462
SL1862	0.962604	1.05852	0.9594	0.826103	0.710982	1.27495	1.01187	1.12971	1.79059	0.675723	1.74041	1.66592	1.72404	1.59567
SL4438	-0.810901	-0.894255	-1.10488	-0.956129	-0.92545	-1.21267	-0.705592	-0.741185	-1.30383	-1.04844	-1.02308	-1.05006	-0.882422	-0.820429
SL0467	1.36645	1.40488	1.40577	1.30326	1.29461	1.23705	1.80863	1.91512	1.87078	1.24125	2.25778	2.16384	2.54467	1.99183
SL2564	-0.638275	-0.46552	-0.443388	-0.922022	-0.795558	-0.465417	-0.381707	-0.322639	-0.613566	-0.682124	-0.692117	-0.549675	-0.820074	-0.66418
SL4414	-1.52284	-1.5658	-1.83628	-1.87598	-1.68159	-1.88888	-1.10926	-0.894264	-1.94728	-2.45559	-2.18799	-2.16638	-2.49175	-2.22069
SL3805	0.46608	0.326731	0.330679	0.561552	0.527236	0.848354	0.25538	0.363991	0.660422	1.25548	0.793277	0.753646	0.813459	0.80617
SLP1_0027	-1.49162	-1.15409	-0.988036	-1.8675	-1.97073	-1.46104	-1.26052	-1.59727	-1.33604	-1.53641	-2.15979	-2.06387	-2.00791	-2.20002
SL2814	0.508653	0.509285	0.209484	-0.0273585	0.283549	0.00439784	1.24883	1.3979	-0.0497143	-0.438026	0.00289604	-0.30342	-0.406564	-0.0675624
SL2090	-1.16133	0.166696	0.80072	-1.60876	-1.55616	0.555266	0.0697514	-0.282385	0.540234	1.14073	0.00861027	-0.325667	1.34066	-0.34797
SEN1758
SL3626	-0.0926532	-0.0783565	-0.267607	-0.342112	-0.0136079	-0.466217	0.114044	0.277758	-0.440571	-0.981001	-0.475928	-0.483962	-0.463755	-0.580665
SL3821	0.212575	-0.046012	0.111008	0.574466	0.47434	0.0204556	-0.365081	-0.308037	0.293754	1.46718	1.43057	1.29136	1.80402	1.04884
SLP2_0100	-1.44285	-1.57912	-1.7054	-1.06433	-0.936162	-1.56074	-1.48096	-1.53809	-1.62333	-1.2775	-1.19463	-1.04525	-1.52659	-1.15497
SL1416	-1.11555	-0.874575	-0.811502	-1.42067	-1.2682	-1.03966	-0.0320198	0.145235	-0.844857	-1.0683	0.0236415	0.312583	0.135997	0.282912
SL2164	1.01802	1.05655	1.29731	0.0773958	0.612593	1.02635	1.59533	1.84238	0.0968291	-1.07317	0.676819	0.753798	-0.524051	0.683867
SL3325	-1.59177	-1.4269	-2.62608	-1.68109	-1.9503	-2.4168	-1.58828	-2.0543	-2.41717	-2.29294	-2.50909	-2.27517	-2.45692	-2.49498
STnc280	-1.07264	-0.710939	-0.924635	-1.30846	-1.21118	-1.2002	-1.10852	-1.01985	-1.37792	-1.22935	-1.63209	-1.12599	-1.11643	-1.40866
PSLT065	-0.968061	-0.486518	-0.291754	-1.02731	-0.988081	-0.632565	-0.622578	-0.862458	-0.595377	-0.964222	-1.45791	-0.946369	-1.19317	-1.04547
SL2005	1.41466	1.87326	2.15528	-0.270442	0.76156	1.80789	2.40907	1.57333	1.95652	1.93389	0.928283	1.08106	0.859319	1.09754
SL3209	3.132	3.42566	2.44546	2.87258	3.04713	2.48729	3.41169	3.59287	2.77869	1.40719	2.49974	2.42221	2.52279	2.33675
SL3102	-1.85049	-1.61282	-1.86359	-1.82529	-1.72065	-2.0097	-1.67508	-1.96994	-1.87218	-1.47717	-1.29181	-1.10482	-1.40345	-1.23582
SL4359	-0.898335	-1.01298	-0.760816	-1.0792	-1.04544	-0.928465	-0.944213	-1.13696	-0.835113	-0.956396	-0.699455	-0.7771	-0.695934	-0.889781
SL1942	0.031835	0.0412818	0.451158	0.280374	0.183935	0.538736	-0.245871	-0.24051	-0.292434	-0.632781	-1.75064	-1.80231	-1.39649	-1.51775
SL1615	-0.160445	-0.42899	-0.311213	-0.138838	0.00353759	-0.406709	-0.0776478	-0.0490593	-0.356093	-1.05136	-0.524004	-0.619548	-0.381052	-0.614334
SL2988	0.318427	0.487867	0.871949	0.381359	0.29387	0.532852	-0.163004	-0.0315029	0.737229	0.571237	0.227618	0.214983	0.112369	0.374803
SL2207	-2.10237	-1.71177	-2.47016	-2.7005	-2.46971	-2.5427	-2.01065	-2.28141	-2.08016	-2.3023	-2.35606	-2.44852	-2.72809	-2.44142
SL0146	0.739407	1.09496	0.552906	0.605615	0.6888	0.251579	0.90906	1.02608	0.302333	0.316332	0.662546	0.652895	0.646673	0.592712
SL0761	0.528523	0.791416	0.367382	0.441891	0.571666	0.327072	0.384692	0.421081	0.858958	0.153285	0.559642	0.572021	0.4197	0.472081
SL2030	-1.8203	-1.26058	-0.31914	-1.65839	-1.7082	-0.187857	-1.59211	-1.69548	-0.427665	-0.654032	-1.12411	-0.916009	-1.29636	-0.985201
SL1499	1.53041	1.32313	0.456744	0.5153	1.21446	0.435773	0.801205	0.834428	0.0692291	-0.122623	1.66658	1.60586	1.55499	1.47824
SL0168	-0.1813	-0.349713	-0.278495	0.410192	0.182325	-0.118563	-0.0256194	-0.0474492	-0.037299	1.18253	1.0741	1.2519	1.14269	1.24842
SL3006	-1.44844	-1.51188	1.06799	1.30032	-1.46332	-0.960623	1.08339	0.947254	0.949924	0.875802	0.403523	0.223467	0.0946965	-1.27413
SL3849	-0.933808	-0.977394	-1.19151	-0.93656	-0.919808	-1.24921	-0.997178	-1.25571	-1.44535	-0.904851	-1.07749	-1.32469	-0.857319	-1.36157
SL2726	-0.711796	-0.849968	-0.637164	-0.369993	-0.527147	-0.588644	-1.11366	-1.126	-0.750391	-0.784489	-1.39706	-1.26751	-1.43837	-1.22236
SL3684	0.440209	0.399106	0.459095	0.645071	0.452384	0.435667	0.500806	0.498784	0.414285	0.525504	0.713477	0.983606	0.918318	0.803338
SL4171	0.294109	0.239664	0.414279	0.336376	0.340382	0.339068	0.516648	0.512567	0.52567	0.405479	0.217732	0.186434	0.0369925	0.21718
SEN0272
SL3494	-0.0984313	0.78146	0.089569	0.0916934	-0.102355	-0.0202596	0.310625	0.565003	0.158023	-0.295894	0.182847	0.0404956	-0.0438973	0.14015
SL1438	-0.349687	0.00413361	-0.475345	-0.66396	-0.378854	-0.381221	-0.477242	-0.476554	-0.508643	-0.419456	-0.495287	-0.549183	-0.530799	-0.492075
SL3233	-1.05143	-0.431127	-0.507736	-1.28605	-1.01702	-0.778041	-1.05822	-1.14629	-0.446499	-0.712908	-1.45772	-1.5182	-1.3989	-1.40228
SL3914	-0.832753	-0.83882	-1.46699	-0.58736	-0.662837	-1.35347	-0.579782	-0.671434	-1.23137	-0.9088	-0.808372	-0.697902	-0.905029	-0.737015
SL0213	-0.102963	0.111504	0.434391	-0.344046	-0.14943	0.358362	-0.0540361	0.0070878	0.443795	0.246177	0.55537	0.553638	0.437525	0.436248
SL1620	1.42025	1.11621	1.18973	1.37312	1.20907	1.08108	0.677315	0.799932	0.676703	1.78059	1.96754	2.01369	1.976	1.90942
SL2676	3.87499	5.00563	4.05532	2.74553	-1.67322	-1.56307	3.65768	-1.55804	-1.58552	4.35746	-2.13901	3.25315	3.25984	3.40941
SL3055	-1.26844	-0.294056	0.819931	-1.13897	-1.279	-0.0565591	-1.19285	-1.13218	0.429846	0.303287	0.288065	-0.124258	0.0462291	-0.116798
SL2367	-0.637969	-0.412501	-0.389141	-0.85123	-0.376377	-0.745229	-0.443213	-0.494811	0.0408411	-0.415958	-1.66137	-1.18146	-1.98088	-1.52064
SL0323	-0.77528	-0.55471	-0.0719387	-0.885277	-0.971697	-0.212133	-0.689643	-0.743085	-0.242333	-0.354293	-0.493793	-0.880325	-0.947756	-0.791364
SL0012	4.12413	3.48957	3.08553	3.61745	4.15543	2.80386	2.6344	2.87221	3.15546	2.92111	3.61643	3.5534	4.06842	3.32676
SL2226	3.81233	3.6085	0.661759	2.11974	3.81429	0.171049	3.62682	3.82037	1.12831	-0.837183	1.3254	1.11261	0.598352	1.18261
SL1221	3.66017	3.419	3.50554	3.70137	3.59139	3.47529	2.74461	2.75217	3.01863	2.29376	2.67884	2.52222	2.59673	2.50094
SL3125	-0.640005	-0.418506	-0.424594	-0.260071	-0.461785	-0.65129	-0.763316	-0.686618	-1.10959	-1.76241	-1.47678	-1.30874	-1.61169	-1.11816
SL1125	-0.200458	-0.352808	-0.290896	-0.16025	-0.293132	-0.330579	-0.185423	-0.0575437	-0.330227	-0.540984	0.00247387	-0.0340563	-0.271242	-0.0470214
SL1307	-0.0977334	0.296024	0.101801	-0.49273	-0.347859	0.363804	0.773745	0.847119	0.810253	1.88614	0.554593	0.716938	1.05015	0.694698
SL0033	-1.23041	-1.27268	-1.26964	-1.34823	-1.46047	-1.60694	-1.16885	-1.22315	-1.53323	-1.77871	-1.66974	-1.59989	-1.83404	-1.72559
SL3342	1.06198	0.880735	0.76755	1.24556	1.12417	1.07	1.00993	1.0302	1.32859	1.95975	1.6045	1.58423	1.49051	1.48544
SL1494	0.245433	0.142282	1.00644	0.203221	0.107244	1.32591	1.10837	1.32823	2.37192	1.69773	2.75446	2.86905	2.4366	2.65212
STnc560	5.05893							5.1818			8.25173		7.93117
SL3155	1.24427	1.51503	1.55808	1.35068	1.41434	1.68449	1.53837	1.54102	1.56531	1.78911	1.4009	1.46656	1.30793	1.47281
SL1159	1.93217	1.50824	0.815599	2.55928	2.2345	0.962512	0.593387	0.62346	1.13093	0.947617	0.403047	0.168216	0.632575	0.20088
SL1580	0.338447	0.372478	0.0577243	0.321345	0.234459	0.235561	0.165978	0.174948	0.355605	0.191656	0.715124	0.880279	0.503728	0.824561
STnc520	0.372572	0.818513	0.0792192	0.0857748	0.308176	-0.0452106	0.775733	0.727685	1.96329	0.306461	0.518424	0.445456	0.703835	0.189985
SL0719	4.1156	4.24616	3.71066	4.25502	4.10028		3.66302	3.83343	3.37215	3.06413	3.0075	2.51632	3.30852	2.49844
SL0674	-0.44243	-0.467425	-0.576879	-0.157101	-0.398651	-0.646662	-0.916631	-0.774508	-0.662113	-0.270057	-0.436348	-0.649238	-0.76623	-0.556335
SL3425	-1.609	-1.53305	-1.9515	-1.38567	-1.55999	-1.86194	-1.39922	-1.48225	-1.96986	-0.45403	-1.12341	-1.17373	-0.939498	-1.30151
SL0434	3.05511	1.71633	2.6813	3.9826	3.86232	2.65864	3.34224	2.26036	3.30295	2.17225	0.829046	0.243187	3.15341	0.0935197
SL2028	-1.77376	-1.7223	-1.31729	-1.7392	-2.27952	-0.569367	-1.6189	-1.83513	-1.7139	-1.6745	-1.36973	-1.04865	-1.46695	-1.08004
SL2520	0.638131	0.90905	0.330318	0.966302	1.19952	-0.131437	4.01165	4.22366	-0.2241	-0.851371	-0.685643	-0.790155	-0.657065	-0.662259
SL1053	-0.416572	0.0574905	0.634008	-0.904358	-0.57154	0.222797	-0.352469	-0.699954	0.164588	0.272729	0.134671	-0.041249	0.172315	-0.0544623
SL0098	-0.543402	-0.221194	-0.249659	-0.300039	-0.235877	-0.257389	-0.429373	-0.398419	-0.23599	-0.197669	-0.214733	-0.183294	-0.0945418	-0.281275
SL3461	-0.0111389	-0.0152179	-0.329954	0.129794	0.0229881	-0.0584646	0.22149	0.0626051	-0.278344	1.60356	0.539815	0.632788	0.55245	0.688572
SL3899	-1.14259	-0.972773	-1.21431	-1.05462	-1.12104	-1.23898	-0.907868	-0.886106	-1.18892	-1.10043	-0.819973	-0.889742	-0.896478	-0.838906
SL0590	0.293578	0.153135	0.2342	0.203463	-0.0545459	0.248025	0.12469	0.191315	-0.0539993	0.212325	-0.00736997	-0.129009	0.155184	-0.0836286
SL1329	-0.164949	-0.245077	0.828176	-0.690233	-0.631522	0.5213	0.651156	0.21833	0.36046	0.0498427	-0.951813	-0.250869	-0.516449	-0.671331
SL3010	-1.50135	-1.09768	-1.51137	-1.73277	-1.65212	-1.84501	-1.51502	-1.38979	-1.25255	3.78267	3.77949	4.12002	4.10036	3.90757
SL3059	-1.30976	-1.40815	-1.72584	-1.61503	-1.65727	-1.72485	-1.41249	-1.56234	-1.86343	-1.4144	-2.1635	-2.09681	-1.90708	-2.12629
SL2449	0.875942	0.80679	0.879768	0.651687	0.77253	0.725563	1.32411	1.50932	1.20959	0.811773	1.35764	1.37232	1.31296	1.32534
SL4482	-2.05738	-1.52959	-1.70538	-1.93485	-1.73808	-1.5955	-1.58785	-1.62755	-1.80462	-0.995789	-1.45667	-1.29461	-1.44779	-1.18915
SL1033	0.759539	0.991758	0.752286	0.583249	0.663421	0.594876	1.76682	2.02158	0.857068	-0.299477	1.56635	1.65425	1.47256	1.50457
SL2435	3.29608	2.89232	2.54188	2.75882	2.93045	2.56778	2.09596	2.28849	2.04299	2.05662	2.46541	2.3496	2.33234	2.07451
SL2799	0.24035	0.165511	-0.221201	0.751699	0.600237	0.0139526	0.396071	0.269673	0.0382547	0.740988	0.771407	0.560378	0.25307	0.487725
SL0526	-0.38248	0.125496	0.782271	-0.281617	-0.268358	0.563048	0.0329025	-0.220107	0.718024	0.919537	0.227344	0.0928979	0.261869	0.109194
SL1066	-0.913421	-1.03686	-1.11308	-1.01236	-0.924211	-1.20167	-1.21801	-1.4543	-1.29631	-1.5608	-1.92088	-1.73668	-1.96742	-1.85197
SL0785	-2.33474	-1.2762	-0.916863	-2.29216	-2.0257	-1.3838	-1.7045	-1.44505	-0.92716	-1.27985	-1.27099	-1.45637	-1.69279	-1.34753
SL2851	4.57775	4.45733		4.27339	4.14037		2.62558	2.74156	1.54864	-0.712133	-0.776724	-0.201975	-0.265685	-0.692597
SL2877	3.02636	2.9914	3.12054	2.64249	2.39986	3.01204	1.32611	1.41024	0.732384	-0.14042	-0.713411	-0.812512	-0.918644	-0.909682
SL2859	3.51804	3.65405	3.58811	3.11153	3.11052	3.5168	2.25509	2.45808	1.40492	0.377242	-0.934058	-0.958946	-0.598016	-1.26992
SL0419	-0.281197	0.101469	0.96304	-0.0301893	-0.191586	0.727679	0.244416	-0.00610962	0.76506	1.10197	-0.281398	-0.0776324	-0.108144	0.0231616
SL0475	0.463283	1.12554	1.06589	0.398845	0.371654	0.963586	0.328749	0.152121	0.861663	1.44138	0.408372	0.563299	0.620188	0.450455
SL0193	-1.23646	-0.522015	-0.676622	-1.38602	-0.877438	-0.840593	-1.13269	-1.08311	-0.681165	0.922046	-1.07162	-0.878227	0.0042008	-1.071
SL3999	-1.2997	-0.405247	0.105434	-1.5974	-1.47541	-0.438032	-0.158785	-1.0411	-0.391641	-0.402671	-2.33003	-1.5417	-1.02963	-1.43153
SL3622	0.063965	0.801761	1.19102	-0.17465	0.347423	0.718911	0.577145	0.48755	0.845051	1.29161	0.694014	0.882518	0.944144	0.80307
SL1175	1.32774	1.57745	1.03523	1.22828	1.55593	0.989348	1.05242	1.12715	0.997482	1.05939	0.948541	1.03041	0.911282	1.01272
SL1953	0.301319	0.907051	1.62802	0.197134	0.210528	1.35502	1.45878	0.320604	1.34248	1.08514	-0.611453	-0.00753955	0.229001	-0.142044
SL0125	-0.0410983	0.0484397	0.0406683	0.162813	-0.00697999	-0.0836818	0.320986	0.439979	-0.0466302	0.672042	1.28207	1.28383	1.25591	1.27463
SL1898	1.51216	1.49915	1.30605	1.37835	1.25785	1.39667	0.463999	0.639188	0.709395	-0.337571	0.225831	0.0260505	-0.68493	-0.079715
SLP2_0066	-1.43465	-1.31335	-1.16709	-1.91796	-1.75032	-1.35929	-1.82428	-1.85424	-1.70629	-1.84289	-2.03613	-1.82251	-1.89062	-1.84468
SL1355	-1.46186	-1.18071	-1.04922	-1.35267	-0.963293	-1.19451	-1.28636	-1.42234	-0.901713	-1.74123	-2.4389	-1.85773	-2.44401	-1.83323
pefD	-1.31622	-1.04836	-1.48503	-1.49761	-1.52535	-1.43918	-1.1117	-1.30372	-1.29975	-1.22764	-1.3327	-1.72659	-1.45858	-1.62584
SL1388	-0.335623	-0.359436	-0.428386	0.64358	0.0628197	-0.393007	-0.375143	-0.370174	-0.177866	0.157705	-0.222818	-0.536406	0.216158	-0.494539
SL3266	0.350365	-0.131527	-0.30282	0.545181	0.508298	-0.0724741	-0.0298195	0.114421	-0.289799	0.16095	0.0105809	-0.0430435	-0.0151092	-0.0206303
SL0903	2.43698	2.54539	2.43096	0.751419	1.88786	2.14051	2.78846	2.8548	2.04491	1.84594	1.91327	1.9508	1.56635	2.05709
SLP2_0041	-2.27511	-1.99073	-2.04676	-2.3401	-2.35712	-2.16819	-1.7518	-1.95971	-2.03601	-2.11844	-1.93516	-2.01974	-2.13329	-1.97971
SL3912	-0.12422	-0.114127	-0.0598142	0.212104	-0.128807	0.175396	0.160967	0.217671	0.278215	0.412599	0.306662	0.295399	0.315133	0.433173
SL3419	0.705198	0.547238	0.32751	1.16364	1.10311	0.708912	0.146084	0.261945	0.513092	1.27922	0.66716	0.823372	0.559584	0.791404
SL1802	-1.57366	-1.52191	-1.89111	-1.77495	-1.53654	-1.8338	-1.01771	-1.25897	-0.901145	1.41145	-0.871568	0.0901496	0.267833	-0.440637
SL0983	2.03451	2.04936	2.16215	1.49439	1.7452	1.99138	2.21749	2.36018	1.84282	1.24474	3.12906	3.43592	2.76857	3.36395
SL1358	1.06403	0.791284	0.879104	1.09038	1.04807	0.883877	0.743146	0.835558	0.934154	0.28684	0.975211	0.934218	0.75551	0.95362
SL3321	-0.373102	-0.598864	-0.761019	0.0155543	-0.212615	-0.504871	-0.213726	-0.237152	-0.509103	0.180668	-0.0318409	0.0938879	-0.190477	0.211051
SL3710	0.0124612	-0.181628	-0.560498	0.508356	0.119942	-0.399129	-0.156574	-0.212033	-0.0209371	0.233486	0.390032	0.0766126	0.337596	0.0638076
SL2815	0.419709	0.105575	-0.248964	-0.219485	0.176718	-0.231903	1.13071	1.37605	-0.227845	-1.01098	0.0240265	0.0612118	-0.295527	0.115911
SLP1_0053	-0.648656	-0.385514	-0.696463	-1.12692	-0.740748	-0.997972	-0.661948	-1.02126	-0.829933	-0.7666	-0.795988	-0.817058	-1.08668	-0.932042
SL0221	-0.0649676	-0.313011	-0.0180734	0.525702	0.117301	0.421383	0.0703838	0.0443986	0.177496	1.06153	0.703743	0.687865	0.881965	0.629871
SL0264	-1.25692	-1.25153	-1.32679	-1.37553	-1.23943	-1.35361	-0.917905	-1.12154	-1.22509	-1.02709	-1.18935	-1.26106	-1.25	-1.20988
SL1466	0.62801	0.164066	0.558293	0.278376	0.145356	0.567758	-0.443944	-0.329869	-0.025002	0.0542932	0.803751	0.633866	1.08324	0.586958
SL3509	0.714409	1.38597	0.283752	0.783481	0.959762	1.28576	0.921181	0.722644	0.950939	0.393712	0.295298	0.703788	0.246519	0.765856
SLP2_0008	-0.670657	-0.748932	-0.854211	-0.790106	-0.723907	-1.10411	-0.361265	-0.0614192	-0.800253	-1.39376	-0.597	-0.631127	-0.424853	-0.868625
SL1433	2.14708	1.69115	1.69566	2.24895	2.25685	1.71417	2.19276	2.27962	1.47319	1.54734	1.71221	1.90007	1.62777	1.81899
SL0507	-0.559281	-0.663561	-0.288713	-0.877345	-0.678628	-0.527563	-0.697836	-0.814378	-0.66206	-0.493534	-1.09351	-0.646341	-1.29255	-0.723179
SL2918	-0.186264	-0.242904	-0.239309	-0.684967	-0.58867	-0.351035	-0.329104	-0.286948	-0.647486	-0.268596	0.0515409	0.201869	-0.0424233	0.247631
SL3194	-0.294652	-0.398474	-0.87342	0.233245	-0.26627	-0.52757	-0.0592266	0.0787235	-0.520805	-0.217375	0.130411	0.0970802	0.204804	0.0557087
SL4368	1.37705	1.36643	1.15135	1.52307	1.38978	1.25597	1.39714	1.40358	1.35824	0.843188	1.32279	1.29304	1.39165	1.18738
SL3801	0.824824	0.895016	0.736057	1.35874	1.26868	0.393992	1.7665	1.82996	0.510217	-0.357614	0.454166	0.305728	0.499682	0.337229
SL4132	-2.292	-1.63149	-1.41103	-2.09027	-1.77064	-1.71637	-2.4277	-2.36806	-1.33832	-1.86861	-1.42556	-1.8199	-1.98755	-1.84965
SL3619	-1.55369	-1.56093	-1.70622	-1.2765	-1.57267	-1.59604	-1.69263	-1.57888	-1.71295	-1.59141	-1.57534	-1.552	-1.7094	-1.7549
SL0953	0.445376	1.06567	0.96942	0.172832	0.624146	0.505679	0.53607	0.166426	1.44625	0.713939	-0.270293	0.0835674	-0.196047	0.323119
STM14_2427	0.414794	0.802842	0.684383	0.469362	0.451007	0.603941	0.606494	0.660619	0.626421	-0.270197	0.233571	0.364509	0.102391	0.330453
SL2289	2.54605	2.19322	2.0803	2.81324	2.68692	2.24422	2.16747	2.10863	1.83297	0.82331	1.86123	1.62705	1.66366	1.68958
SLP2_0089	-0.849215	-1.01091	-0.95965	-1.76815	-1.66121	-1.2526	-1.82696	-1.65535	-2.30045	-2.68814	-2.43848	-2.49749	-2.74411	-2.82273
SL0906	-1.38363	-0.915732	-0.244571	-1.05186	-1.22299	-0.570611	-0.993528	-0.947746	-0.358415	-0.579668	-0.703723	-1.11063	-0.784448	-0.8605
SL2518	0.868264	0.867573	0.675182	0.911361	0.835165	0.674248	0.507386	0.413401	0.332778	0.379314	0.357906	0.136021	0.449407	0.281098
SL3052	3.47688	3.1474	2.43819	3.5462	3.63666	2.54257	2.35817	2.48296	2.33659	2.51729	2.69027	2.62786	2.44758	2.88532
STnc610	-0.66485	-0.273178	0.095167	-0.386622	-0.482879	0.413715	-0.488206	-0.531045	0.335465	1.60947	1.16144	1.32427	1.17536	1.35245
SL0820	-1.32929	-0.090139	-0.133668	-1.54744	-1.39964	-0.476759	-0.919987	-0.876643	-0.245244	-0.332386	-1.65865	-1.33478	-1.05487	-1.35057
SL0854	-1.42048	-1.81101	-1.79007	-1.36945	-1.78198	-1.75988	-1.66403	-1.6552	-1.35053	-1.32503	-1.4082	-1.67562	-1.02734	-1.79465
SL3974	0.433397	0.290214	0.298724	0.802953	0.838057	0.438355	0.341914	0.210186	0.457527	1.14789	0.633293	0.681753	0.627077	0.663724
SL0466	1.83236	2.1744	1.77824	2.15528	2.0597	1.81365	2.36248	2.5521	2.50031	1.96768	2.33034	2.30994	2.63653	2.06738
SL1662	0.565139	1.19629	2.34131	0.437573	0.815369	2.31568	4.17994	4.52346		1.62595	4.4464	4.76364	4.91672	4.4728
SL3632	0.494368	0.222278	-0.0112832	0.558312	0.497857	0.0365285	0.0354392	-0.166444	0.0384168	0.44612	0.285589	0.272177	0.221824	0.310959
SL3808	-0.211507	0.480067	0.31722	0.849577	0.146691	0.486167	0.533595	0.129363	0.382229	1.50147	-0.0718064	-0.221886	0.0858541	0.0888377
SL0396	1.06981	1.33353	1.48063	0.639888	0.605302	1.71722	0.502032	0.451237	1.55019	1.42581	0.769983	0.820362	0.620473	0.695221
SL4172	1.33238	1.06995	0.924817	1.76047	1.46144	1.00212	1.36799	1.44233	1.08468	1.11365	1.11153	1.08346	1.09108	1.12489
SEN2794
SL0227	1.68787	1.39493	1.12703	2.25017	1.9515	1.61453	1.63479	1.56751	1.52012	2.00208	2.16052	2.14231	1.95309	2.32293
SL2493	-0.699945	-0.739567	-0.435	-1.09018	-1.09925	-0.522007	-0.672623	-0.786422	-0.395421	-0.38689	-0.308637	-0.248145	-0.443177	-0.418063
SL2566	-0.0288351	-0.101511	0.191668	-0.630451	-0.488631	0.186984	-0.0573074	0.0519153	-0.104912	-0.313247	-0.445246	-0.622931	-0.421554	-0.546355
SL2187	-1.53832	-1.33073	-1.05738	-0.907005	-1.25261	-1.04615	-1.53985	-1.5612	-1.09301	-0.650111	-1.36076	-1.33255	-1.22529	-1.11936
SL1291	-2.22636	-2.07496	-1.90001	-2.32845	-2.16272	-2.1757	-2.14539	-2.3713	-2.14983	-2.31659	-2.67645	-2.43806	-2.20297	-2.6042
SL1524	1.19996	1.16219	0.604554	1.27909	1.00279	0.602949	0.257849	0.580415	0.101496	-0.35004	0.115448	-0.231593	-0.463162	-0.171821
SL1228	0.630408	0.53229	0.290936	0.660508	0.682611	0.399561	-0.0251085	0.259263	0.465253	1.06394	0.858086	0.576463	0.784383	0.650504
SL4306	-1.89795	-1.62487	-1.75453	-2.06609	-1.91419	-2.07201	-1.80695	-1.80213	-1.95486	-1.85196	-2.35238	-2.46689	-2.19121	-2.19249
SL1407	-1.03833	-0.433759	-0.437886	-1.58145	-1.17375	-1.46069	-0.68452	-0.752497	-0.827185	-0.767309	-1.60269	-1.35173	-1.26863	-1.43024
SL2334	0.60657	0.1259	0.23944	1.06401	0.703018	0.558064	0.183573	0.193255	0.545105	1.0221	0.824018	0.646175	0.7847	0.638005
STM1872	-0.971396	-0.993459	-1.26267	-0.456402	-0.858554	-0.825576	-0.941768	-1.0657	-0.764233	-0.108932	-0.394067	-0.591595	-0.420465	-0.566641
SL4456	0.652159	0.588035	0.501977	0.592575	0.625256	0.254636	0.600672	0.75592	0.387742	0.308932	0.31465	0.213201	0.129627	0.141416
SL0977	0.028704	0.267291	0.692253	-0.122712	-0.0327716	0.538526	0.156623	0.0311635	0.27598	0.258959	-0.451326	-0.450006	-0.447691	-0.522686
SL0129	1.1699	1.23984	2.23472	1.55688	1.67026	2.25867	1.7133	1.77363	1.78988	2.31459	2.5514	2.76014	2.65626	2.61619
SL2703	-1.33675	-1.20027	1.58496	1.24179	-1.7958	-0.788292	-2.04041	-2.07396	1.3072	-1.39395	-1.32555	1.3031	-1.78139	1.64291
SL4106	0.914541	0.659427	0.842183	1.02788	0.957868	0.704605	0.784832	0.821438	0.735609	0.665966	0.680096	0.588608	0.641351	0.708404
SL4314	0.694162	0.426677	0.401357	0.778848	0.694964	0.338667	0.602495	0.790619	0.416724	0.231131	0.845043	0.918272	0.754258	0.74134
SL2112	-1.41025	-0.819748	-0.192729	-0.986783	-1.23449	-0.280837	-0.849651	-0.954348	-0.613945	0.163822	-0.526986	-0.848556	-0.465441	-0.65316
SL3029	3.05758	2.5624	2.33036	2.94441	2.92829	2.7211	2.65052	2.84191	2.42373	2.03124	2.36986	2.43158	2.18921	2.41475
SL3324	-1.16287	-1.07933	-1.21105	-1.41861	-1.40594	-1.32823	-1.11277	-1.50864	-1.18665	-1.4519	-1.69404	-1.7345	-1.89725	-1.85946
SL3239	1.76575	1.5439	1.28041	1.66119	1.77689	1.19906	1.22909	1.30542	1.04543	1.91607	1.87332	1.84924	1.97063	1.82479
STM14_1421
STM1930	-1.10047	-0.576471	0.088742	-1.23334	-0.952688	-0.0525309	-1.21573	-1.06866	-0.178879	0.0451597	-0.353119	-0.0692037	-0.222011	-0.444149
SL0028	-1.31431	-1.19871	-0.948903	-1.23076	-1.27959	-1.14481	-1.17215	-1.19382	-1.16148	-0.993725	-1.07079	-1.24218	-1.22568	-1.12291
SL0397	3.59711	3.70519	3.61983	3.61044	3.62512	3.26273	4.04794	4.29726	3.67656	3.3544	4.16185	4.35853	3.92527	4.38964
SL3797	0.706151	0.614359	1.32393	0.472587	0.650411	1.45685	0.800016	0.708233	1.64824	1.37466	1.34818	1.70064	0.992144	1.31023
SL2078	-1.02506	-0.907963	-0.973506	-1.18104	-1.2348	-1.13647	-1.12571	-1.45182	-1.37255	0.326532	-0.328977	-1.00916	0.922062	-0.947506
SL1584	0.327294	1.002	4.05693	0.322141	1.21934	5.12857	1.02593	1.08139	0.976938	-0.751866	-0.313606	-0.021979	-0.333166	0.0990776
SL4156	1.04559	0.6584	0.491374	1.14508	1.11574	0.766324	0.364228	0.336931	0.555005	0.738054	0.396209	0.419616	0.597993	0.472883
SL1379	0.569157	0.541487	0.47271	0.395923	0.47589	0.389348	0.856147	0.870869	0.331891	1.47152	1.57245	1.47583	1.93002	1.27845
SL2576	-1.82751	-1.63189	-1.52063	-1.85471	-1.89645	-1.33856	-1.41318	-1.55423	-1.65108	-2.30747	-2.26924	-2.13203	-2.28145	-2.0608
SL0376	-0.59082	-0.912113	-0.802146	-0.789806	-0.99418	-0.661375	-0.276524	0.00455141	0.200815	-1.13139	0.169631	0.416067	0.0592509	0.256786
SL1488	-0.2939	-0.226807	0.111863	-0.538221	-0.489947	0.1582	1.14772	1.51903	1.63747	-0.192326	1.25918	1.47559	1.64984	1.3712
SL3020	0.686918	0.726439	0.88298	0.80054	0.882806	0.682881	0.42035	0.473662	0.560985	0.97018	1.07094	0.885857	0.99838	0.877508
SL3256	1.89445	1.45609	1.88711	3.4031	2.46003	2.48119	1.82928	1.55484	2.48108	3.9965	3.49297	3.02824	3.65419	2.96856
SL1087	0.87398	0.537203	0.252804	1.27676	0.912096	0.726454	0.481671	0.474403	0.578186	1.35157	0.685062	0.751111	0.807884	0.949944
STM2268	-0.390958	-0.196742	-0.074399	-0.555242		-0.616966	-0.157004	-0.894729	-0.331619	0.0622899			-0.00426437	0.119186
SL0721	4.02627	3.80149	4.50478	3.8983	4.02862	4.43295	3.59835	3.45404	3.72598	3.23061	3.04809	2.63711	3.48853	2.76594
SL1803	-1.7266	-1.5676	-1.37863	-1.88942	-1.80579	-1.63607	-1.67739	-1.86309	-1.28925	-0.160535	-1.22883	-1.39883	-0.155534	-1.27416
SL0118	1.63851	1.36512	1.7331	1.8591	1.90562	1.53423	1.57285	1.55627	1.51618	1.25986	1.50185	1.60687	1.38869	1.6275
SL0870	1.21759	1.1699	1.24784	1.06457	1.10751	1.34798	1.44857	1.60053	1.27925	1.24276	1.89462	1.90177	1.67562	1.75691
SL0492	1.98886	2.58628	1.64492	1.68784	2.14977	1.39504	2.15784	1.78933	2.37247	1.45571	1.48664	1.81923	1.47101	1.98672
SL1757	-0.025937	0.11557	0.226261	-0.174343	-0.269945	0.11224	0.160709	0.31331	0.27736	0.111401	0.199299	0.246058	0.144928	0.243463
SL3985	2.89277	2.69532	2.05612	2.79036	2.73407	2.06831	2.5876	2.63825	1.87771	1.50122	2.23165	1.82207	2.35406	1.93721
SL3003	-0.922792	-0.785743	-0.258041	-1.00322	-1.32931	-0.748821	-0.774408	-1.01956	-0.853418	-0.494737	-1.01473	-0.953558	-1.06088	-0.897701
STnc410	0.137702	0.343949	0.422024	0.293951	0.275165	0.399031	0.236472	0.20331	0.194454	0.487578	0.395663	0.251091	-0.283006	0.388127
SL3269	2.07057	1.86672	2.10075	2.26736	2.11171	2.12039	2.02669	2.11482	2.21272	3.43749	2.89241	3.01828	2.76175	2.93734
SL3651	1.63818	1.14503	1.28671	1.06161	1.38116	1.19565	1.6169	1.66206	0.993028	1.07048	1.6284	1.56306	1.54487	1.32921
rlgA	1.3834	1.2146	0.914878	1.69496	1.45194	1.07929	1.38286	1.50958	0.958104	1.24442	2.03278	1.81638	1.81489	1.86532
SLP1_0081	-0.942223	-0.585496	-1.36937	-1.23807	-0.964967	-1.33935	-0.984162	-1.28316	-1.56548	-1.4139	-1.35002	-1.29841	-1.33025	-1.50202
SL2088	-3.25786	-2.7732	-2.72587	-3.39264	-3.42653	-2.69644	-2.77754	-2.99188	-2.76301	0.69581	-0.351204	-1.07325	1.02605	-1.2228
SL2830	-0.955928	-0.374676	-0.334634	-1.23179	-0.785103	-0.695111	-0.774403	-0.916849	-0.158223	-0.642111	-0.897479	-0.770062	-0.878744	-0.907752
SL0488	0.656246	0.86772	1.03215	0.536903	0.670332	0.811386	0.193615	0.34274	0.64503	0.69457	0.447925	0.52484	0.359106	0.346087
SL0282	0.154467	0.572319	-0.673641	-0.203011	-0.0840174	-0.666684	-0.191308	-0.297913	-0.347622	-0.205584	-0.0763492	-0.36833	-0.176367	-0.341177
SL3823	-1.08029	-1.18723	-1.60011	-0.744329	-1.03294	-1.46514	-1.19662	-1.45238	-1.42947	0.649351	0.149052	-0.0556662	0.546459	0.0875507
SL1144	1.32828	1.00866	1.03776	1.3468	1.3635	1.20054	1.28782	1.40549	1.52394	1.10895	1.67142	1.80827	1.49263	1.68774
SL0180	-0.99805	-1.19721	-1.36657	-0.774046	-0.797576	-1.15017	-0.827304	-0.820616	-1.09327	-0.760185	-0.871037	-0.654974	-0.90146	-0.709911
SL4371	0.14419	0.441946	0.5364	-0.027453	0.129236	0.519863	0.186899	0.0795954	0.501154	0.0142945	0.147687	-0.164048	0.119254	-0.198114
SL3139	0.509077	0.229816	0.304408	0.0535269	0.217744	0.328483	0.850574	0.833213	1.2268	-0.0942721	1.39038	1.33917	1.35882	1.35757
SL4337	1.56117	1.44732	1.58227	1.28047	1.51391	1.51142	1.78679	1.97328	1.72832	1.42976	1.51107	1.5761	1.53539	1.58062
SL3527	-1.02877	-0.865164	-1.41019	-1.17934	-1.13764	-1.56318	-0.77409	-0.950767	-0.707447	-1.0336	-1.32832	-1.21273	-1.24922	-1.52996
SL3777	1.84831	1.68964	1.498	2.18358	2.16911	1.35591	1.94187	1.87636	1.15516	1.18077	1.20903	1.33236	1.20758	1.21626
SL1917	-0.856898	-1.15559	-0.67766	-0.625343	-0.734961	-0.593575	-0.55929	-0.680014	-0.397154	-0.599181	-0.332352	-0.420775	-0.388067	-0.437031
SL2418	0.114853	0.356295	0.281618	-0.152017	0.25666	0.408454	0.465815	0.40854	0.885373	-0.15391	-0.0184961	0.228114	-0.00488207	0.47162
SL0287	-0.467947	-0.38582	-0.979988	0.109453	-0.157652	-0.463152	-0.200632	-0.15713	-0.381901	0.626811	0.318177	0.446577	0.237645	0.531407
SL2266	1.47151	1.48418	1.17272	2.3684	1.72835	1.48284	1.04479	1.23694	0.967551	1.66551	2.1806	2.30586	1.86058	2.38591
SL1885	3.88355	4.20404	3.51455	3.51522	3.65213	3.39848	2.87989	3.2429	1.83325	0.443747	1.02787	0.696957	-0.168826	0.730071
SL2765	1.66087	1.64071	1.70396	2.37076	1.91772	1.89075	1.08636	1.07484	2.02517	2.01618	1.76276	1.37354	1.95646	1.30903
SL2705	-0.320618	0.115882	-0.0476941	-0.869125	-0.40014	-0.268818	-0.452695	-0.608734	-0.654453	-1.02014	-0.504766	-0.701235	-0.673147	-0.720617
SL0134	2.84119	2.29208	2.54419	2.65279	2.75217	2.52146	2.65298	2.72521	2.01692	2.92741	2.93769	2.90464	3.18676	3.10104
SL1860	1.76037	1.35407	1.50441	1.53323	1.60509	1.79815	0.983546	1.24477	0.40625	-0.23243	0.255855	0.30102	-0.283922	0.324035
SL3500	1.19932	0.942472	0.654662	1.32019	1.23487	0.586941	1.40577	1.33903	0.640567	-0.23357	0.557952	0.502877	0.510518	0.507171
SL1036	-0.48487	-0.56129	-0.888615	-0.437978	-0.626181	-0.929372	-0.276359	-0.251634	-0.737804	-0.916827	-0.0504905	0.168347	-0.519021	0.170071
SL3947	1.33821	1.16565	1.13949	1.32234	1.56103	0.941751	1.49128	1.68498	1.13536	0.806067	1.17793	1.14641	1.32368	1.11784
SL1138	0.0478693	0.159057	0.754012	0.342306	0.155844	0.99659	0.119381	0.166654	0.828464	1.3081	0.60699	0.481325	0.838426	0.535833
SL3718	0.769336	0.700986	0.016026	0.739298	0.707724	0.0982696	0.863926	0.934352	0.072271	-0.559968	0.274023	0.344674	0.331839	0.205246
SEN1937
SL1531	-0.296939	-0.372282	0.482942	-0.524337	-0.600297	0.54173	-0.359431	-0.400264	0.216241	-0.542002	0.210814	0.518228	-0.0644116	0.0610957
SL1544	-0.842527	-0.857219	-0.88231	-1.60581	-1.24661	-0.923636	0.454957	0.579851	-0.450539	-1.69753	-0.90135	-0.419102	-0.96898	-0.608634
SL4112	0.284018	0.304175	0.00676082	0.424612	0.307153	-0.12387	0.988509	1.11396	0.123735	2.47253	3.71752	3.88701	3.55393	3.86024
SL2032	-2.14733	-2.0788	-1.94016	-2.10868	-2.18003	-0.892969	-1.99841	-2.35601	-2.19651	-1.91193	-2.04478	-1.46874	-1.99769	-1.47403
STM14_0130	-1.16076	-0.569538	1.2561	-1.25127	-0.746498	0.891201	-0.894571	-1.16779	-0.541526	0.26589	0.301224	-0.0910578	0.648542	-0.305151
SL0765	1.05827	0.997875	0.956138	0.73101	1.01483	0.953702	0.860606	0.796191	0.909976	0.631208	0.764423	0.514421	0.799396	0.500494
SLP2_0012	-0.685959	-0.219514	-0.910169	-1.13807	-0.940236	-1.07754	-0.555825	-0.546582	-0.210582	0.0498013	-0.693483	-0.666995	0.396243	-0.69773
SL1485	-0.93974	-0.610573	-0.398135	-0.676066	-0.599863	-0.748771	-0.643011	-0.526657	-0.618552	-0.66836	-0.986168	-1.11003	-0.953194	-0.969756
SL3598	-1.00839	-0.86474	-0.285684	-0.570022	-0.379763	-0.0893898	-0.879717	-1.1965	-0.223967	0.187206	-0.584104	-0.945269	-0.670484	-0.639539
SL2757	0.224801	0.611373	0.19821	-0.00019594	0.11009	0.171749	0.347811	0.40341	-0.107406	-0.294018	-0.508488	-0.170706	-0.593917	-0.50881
SL3099	-1.75674	-1.59173	-2.24782	-1.16377	-1.53107	-1.77257	-1.68928	-1.76071	-1.91283	-1.60065	-1.75532	-1.5576	-1.5974	-1.52113
SL1950	-0.486909	-0.507776	0.140775	-0.236679	-0.363026	0.0767726	-0.828009	-0.55305	-0.821614	0.783512	-1.94143	-2.0714	-2.16971	-1.93306
SL2452	1.83564	1.27905	1.26609	2.13426	2.03889	1.63131	1.4302	1.48798	1.26701	2.27272	1.69317	1.7687	1.46917	1.90735
SL3892	1.10493	0.890321	0.821832	1.26205	1.24353	1.27409	1.34556	1.38502	1.18162	1.17575	1.21587	1.25615	1.11647	1.15247
SEN1754
SLP1_0019	-1.19495	-1.00034	-0.632254	-1.40844	-1.3619	-0.739988	-1.04047	-1.33293	-0.717082	-0.443849	-1.37937	-1.6628	-1.30371	-1.57178
SL3703	-1.2107	-1.13864	-1.22607	-1.05109	-1.13496	-1.32233	-1.16001	-1.06168	-1.01155	-1.26454	-0.958563	-0.992516	-1.01982	-0.99557
SL1971	-0.625832	-0.0216276	0.137444	-0.722063	-0.503065	-0.12152	-0.737827	-0.337792	-0.680768	-0.782886	-0.982699	-0.84755	-0.653468	-1.12509
SL1679	0.250594	0.932496	0.53569	0.0157308	0.999484	0.0197547	0.437607	0.343514	0.627574	-0.234933	-0.580092	-0.173502	-0.542147	-0.00126698
SLP3_0006	1.4918	1.5774	0.579771	1.43889	1.4557	0.578523	1.76768	1.63669	0.514141	0.493623	0.894481	0.823506	1.06223	0.80046
SL3128	0.906995	1.17171	1.15994	1.01467	0.84157	1.08277	0.847075	0.810988	0.352449	0.216777	0.597289	0.309461	0.431925	0.297807
STM3229	2.98089	2.84467	3.53024	2.58645	2.72083		3.44931	3.69332	4.05002	3.28554	4.45141	4.57449	4.34354	4.47798
SL2883	-1.36124	-1.34432	-1.54411	-1.70916	-1.51004	-1.56128	-1.72858	-1.72869	-1.65776	-1.71465	-1.32626	-1.71896	-1.77263	-1.51891
SL3086	2.01411	1.82518	1.60673	2.1694	2.01326	1.90472	1.34059	1.49979	1.60554	2.36908	1.8898	1.81249	2.01286	1.6037
SL3608	0.553703	0.41737	0.399024	0.710222	0.697906	0.537733	0.365879	0.396861	0.15673	0.201817	0.537145	0.582074	0.444041	0.355484
SL1908	0.276644	0.473187	0.289645	0.265204	0.166487	0.479828	0.173702	0.0903451	0.0550909	-0.595977	-0.762965	-0.779664	-1.14487	-0.727858
SL0090	1.03901	1.48308	1.03409	1.11807	1.11512	1.2715	1.28009	1.34569	1.58299	1.51853	1.35319	1.28687	1.30876	1.24589
SL1076	-1.4206	-0.888242	-0.485021	-0.78329	-1.43896	-0.729343	-1.31664	-1.36808	-0.800761	-0.725152	-1.32162	-1.31402	-1.29835	-1.35573
SL2783	1.65797	1.72583	1.66416	3.07323	2.47572	1.96535	1.76143	1.91417	1.88607	2.47374	2.01231	2.25858	1.52209	2.06957
SL4000	-1.68973	-1.31938	-1.07067	-1.99641	-1.63743	-1.96211	-1.64598	-1.8671	-1.4688	-1.63862	-1.942	-2.00955	-1.84962	-2.06686
SL0232	0.680918	0.874344	0.603283	1.02584	0.730119	0.667531	0.379687	0.409348	0.738015	1.30437	1.63315	1.36198	1.55819	1.22298
SL1590	0.358257	0.341493	0.337631	0.538305	0.486028	0.541637	0.772774	0.950661	0.67314	0.192257	1.56635	1.91326	0.947472	1.69026
SL1199	-1.21556	-1.43279	-0.781812	-1.06251	-1.34767	-0.908174	-1.07801	-1.19229	-0.892731	-0.982694	-1.02865	-0.859578	-1.09863	-1.03002
SL2103	-0.478255	0.00640127	0.156213	-0.389011	-0.364352	0.0346136	0.934628	1.07065	1.40448	-0.103305	-0.359485	-0.268534	-0.446082	-0.279624
SL2660	0.796648	0.558101	0.510642	1.63358	1.25838	0.81457	1.16706	1.16168	0.906118	1.41869	1.16523	1.32259	0.978317	1.30725
SL2541	-0.551114	-0.75372	-0.765641	0.11921	-0.492367	-0.432709	-0.404949	-0.384344	-0.359936	0.325547	0.0799575	0.0954575	0.0914485	-0.0699436
SL3392	4.06027	3.33178	2.5527	4.36161	4.15734	2.94651	3.28934	3.27195	3.24243	3.66144	3.20762	2.63964	3.94924	2.74858
SL3936	-0.000706207	-0.456955	-0.404473	0.559341	-0.0389462	-0.289507	-0.810799	-1.0146	-0.813822	-0.365268	-0.864638	-1.08988	-0.630623	-1.01107
SL0023	-1.95244	-1.81619	-1.40983	-1.99932	-2.19315	-1.58893	-1.77224	-2.03356	-1.66552	-1.3613	-1.61254	-1.79766	-1.87716	-1.87081
SL1976	-1.2079	-0.820539	-0.254773	-1.17881	-0.947128	-0.453759	-0.514443	-0.716829	-0.559103	-0.938237	-1.70718	-1.50993	-1.56979	-1.57556
SL3919	-0.245888	-0.238944	-0.303684	-0.25353	-0.491956	-0.544529	-0.293762	-0.453519	-0.275485	-0.218815	-0.406014	-0.684969	-0.351217	-0.755684
SL1195	-0.247843	-0.879685	-1.10233	-0.753528	0.155319	-1.26215	-0.257504	-0.514958	-0.700937	-1.15613	-0.0775609	-0.809717	0.285896	-0.541844
SL1339	-1.97314	-1.72271	-1.76945	-1.65675	-1.69954	-1.78475	-1.71219	-1.6899	-1.82765	-1.93084	-1.65462	-1.53334	-1.8066	-1.61446
SL0354	0.698201	1.19181	2.60388	0.692064	0.626583	2.441	3.14445	3.46024		1.79112	4.19926	4.64405	4.14183	4.2853
SL3932	1.17018	0.919004	0.566855	1.29178	1.14752	0.818395	0.807171	0.804547	0.541646	0.889118	0.590374	0.488323	0.55062	0.43999
SLP2_0071	-0.73217	-0.638066	-1.21003	-1.31272	-1.45392	-1.41895	-1.48199	-1.52794	-1.66314	-1.7	-1.3573	-1.33334	-1.16403	-1.50757
SL2916	-0.388484	-0.263961	-0.298091	-0.656458	-0.598919	-0.54065	-0.365095	-0.358789	-0.836433	-0.629128	-0.371123	-0.356937	-0.357098	-0.30813
SL2261	-0.741024	-0.571583	-0.919394	-1.17673	-0.982495	-1.37517	0.355496	0.479237	-1.21758	-1.69923	-1.19414	-1.15176	-1.27611	-0.977948
SL3531	0.498433	0.632361	0.288398	0.682177	0.613418	0.219571	0.831426	0.84851	0.506462	0.795302	0.550261	0.622949	0.693488	0.484528
SLP2_0101	-1.85635	-1.68303	-1.24181	-1.4774	-1.64477	-1.42471	-1.37224	-1.60442	-1.40661	-1.1423	-1.50787	-1.29324	-1.57453	-1.30914
SL3045	3.56666	3.10215	2.75377	3.53863	3.55824	2.87075	3.85226	4.04521	2.92442	2.46828	3.23471	3.24817	3.11409	3.43043
SL0152	3.54943	3.25374	2.31324	3.24779	3.24303	2.60206	2.45824	2.74872	2.52746	2.14368	3.09209	2.68802	3.49258	2.76729
SL1661	-0.0974871	0.47924	1.45891	-0.309846	0.0535466	1.54182	3.67255	4.10682		0.67581	3.78221	3.92388	4.32102	3.86989
SL0771	-1.54053	-1.39773	-0.330156	-1.53178	-1.58024	-0.827179	-1.41913	-1.57266	-0.921161	-0.873911	-1.77607	-1.52312	-1.81403	-1.53042
SLP2_0032	-1.73644	-1.45954	-0.429077	-1.75915	-1.17757	-0.853156	-1.30889	-1.58032	-0.981479	-1.73334	-1.74676	-1.82393	-1.72275	-1.84129
SL1092	0.123019	-0.273932	-0.0717147	0.416024	0.279872	-0.242598	-0.138509	-0.414627	-0.107712	0.120766	-0.268236	-0.132926	-0.442595	0.000407494
SL0250	-0.145663	-0.0370279	-0.350426	-0.152795	-0.182477	-0.455634	-0.418593	-0.12198	-0.278912	-0.255246	0.0267837	-0.00634815	-0.155551	0.00851855
SL3866	-0.346068	-0.56829	-0.81049	-0.124535	-0.190071	-0.935558	-0.0466671	-0.00199577	-0.849267	0.148702	-0.268949	-0.29474	-0.376004	-0.264152
SL4355	-1.69946	-1.97462	-2.5594	-2.17086	-2.10356	-3.11297	-2.14563	-2.24518	-2.43863	-2.73425	-3.06806	-3.04048	-2.90739	-2.82971
SL4169	1.66343	1.65552	1.22761	0.670411	1.19315	1.29393	1.81858	2.23161	0.50885	-0.404769	0.721288	0.15443	0.536537	0.324602
SL3159	0.940795	1.03761	0.337322	0.882807	0.957765	0.402246	0.755486	0.870442	0.400719	0.664517	0.432095	0.479393	0.554481	0.610266
SL2915	-0.410336	-0.455301	-0.105935	-0.225865	-0.409436	-0.0225801	-0.578286	-0.462333	-0.371914	-0.10156	-0.347089	-0.291227	-0.224495	-0.20401
SEN2378
SL3319	2.33912	1.80703	1.93529	2.31547	2.46482	1.97872	1.78626	1.73444	1.86519	1.98696	2.07147	2.14984	2.02327	1.97864
SL0609	-1.60198	-1.57485	-1.58843	-1.72875	-1.50256	-1.93617	-1.45675	-1.65458	-1.76049	-2.05907	-2.30158	-1.87585	-1.82597	-2.07944
SL2592	-0.501045	-0.254493	-0.0156178	-0.635032	-0.607206	-0.167649	-0.677072	-0.541825	-0.480965	-0.912771	-0.860347	-0.851744	-0.588199	-0.902758
SL2800	-1.10483	-1.23806	-1.5269	-0.612853	-0.838121	-1.5649	-1.19382	-1.24249	-1.50485	-0.857317	-1.08772	-1.40012	-1.07066	-1.27786
SL0494	1.60399	1.22303	1.21783	1.15111	1.27586	1.05435	1.46218	1.41407	0.72299	-0.255572	0.943125	0.73601	0.729875	0.933583
SL3609	0.743292	0.564551	0.545724	0.439221	0.666326	0.532715	0.471733	0.552014	0.297146	0.152036	0.407745	0.400834	0.154491	0.445881
SL0309	0.0218322	0.0598043	0.0593718	0.0975495	0.0323848	-0.0492872	0.0797923	0.0890168	0.09587	0.235081	0.624088	0.55791	0.839852	0.498599
SLP3_0002	1.11408	1.77386	1.13494	0.52838	0.774272	1.08896	1.88643	1.47062	1.38898	0.627097	1.84331	1.9254	1.81315	1.85808
SL1080	-2.13202	-1.70035	-1.90861	-2.52931	-2.13504	-1.94127	-2.23501	-2.11081	-2.37308	-2.16674	-2.01643	-1.98542	-2.16113	-2.14297
SL3920	-1.10844	-1.13417	-1.01214	-1.23741	-1.19161	-1.10037	-1.41477	-1.43422	-1.24507	-0.978405	-0.73282	-0.878856	-0.729993	-0.896353
SL0102	-0.607111	-0.222685	-0.359349	-0.72384	-0.474604	-0.63668	-0.569781	-0.61802	-0.489503	-0.648723	-1.11836	-1.0679	-1.0454	-1.13649
SL4474	0.378409	-0.0367671	-0.168574	0.193983	0.370225	-0.0710446	0.390214	0.444619	-0.30537	-0.172269	0.103673	0.0514864	-0.0721592	0.214884
SL1177	0.186131	0.0810441	0.448651	0.0506617	-0.0451302	1.01128	-0.53354	-0.600478	-0.446031	-0.885204	-1.18899	-1.211	-1.34285	-1.31201
SL1726	0.626771	0.441044	0.297848	0.440798	0.290842	0.246227	0.0598244	0.133372	-0.430673	-1.17126	-0.6415	-0.609187	-1.02526	-0.583071
SL2172	0.0542313	0.201771	0.0355275	-0.109761	-0.0522869	-0.154789	-0.315628	-0.174231	-0.264349	-0.132377	0.23057	0.0739336	0.251691	0.229751
SL0153	3.62672	3.31832	2.57479	3.05979	3.32612	2.81991	2.73432	2.87124	2.90651	2.42217	3.32333	3.05247	3.68017	3.03005
SL1952	0.0534985	2.82567	0.672567	2.58909	0.121531	3.21171	-0.406921	-0.410355	-0.0141426	3.30423	2.63143	1.77885	2.09783	2.24188
SL2168	-0.511122	-0.887416	-1.0267	-0.567456	-0.604503	-0.991275	-0.482445	-0.453345	-0.5156	-1.33797	-0.793301	-0.936872	-0.63796	-0.909812
SEN2380A
SL2445	0.412443	0.0486808	-0.0870383	0.663776	0.500963	0.107389	0.192628	0.207211	-0.209231	-0.754171	-0.434598	-0.424143	-0.528995	-0.374167
SL4424	0.651493	0.501018	-0.0187263	0.668659	0.65983	-0.0547225	0.287923	0.224657	-0.100498	-0.040958	0.564276	0.398502	0.539427	0.475536
SL0109	0.00247518	0.170588	0.670556	-0.086936	-0.0618796	0.412077	-0.0614637	-0.173758	0.332318	0.38318	0.164253	0.108013	0.0197457	0.0632608
SL1617	-0.0991337	0.301899	0.205913	-0.212638	-0.00614825	0.207045	0.246335	0.453111	0.324943	0.43566	0.186555	0.558045	0.171903	0.343834
SL4107	0.759017	0.971235	1.01286	0.864944	0.828458	1.08658	0.843979	0.902274	1.37391	0.969755	1.19272	1.0643	1.14786	1.03825
SL0827	0.266682	0.375741	0.462206	-0.124911	0.150073	-0.0346191	0.280113	0.226319	0.0929164	-0.00245837	-0.352256	-0.200237	-0.211598	-0.370498
SEN1943
SEN1972
SL2420	-0.262841	-0.22901	0.175074	-0.78574	-0.702908	-0.0141256	-0.340311	-0.118631	0.11036	1.58467	-0.362238	-0.276952	-0.361258	-0.218948
SL0634	0.126042	0.20871	0.32558	0.510066	0.254534	0.326429	-0.0506677	0.0387839	0.458653	0.839714	0.560928	0.403722	0.437267	0.41657
SL2159	-1.0176	-0.767864	-0.608662	-1.15225	-0.925049	-0.803645	-1.14017	-0.879785	-0.846201	-0.775061	-0.584257	-0.605397	-0.605648	-0.542908
SL3455	-0.0268197	0.782649	0.995842	-0.141745	-0.162973	0.815542	0.545023	0.267993	0.683656	0.675748	-0.409161	-0.00372088	-0.661731	-0.00777307
SL0283	-0.91553	-0.758621	-0.575971	-0.843922	-0.788567	-0.764945	-1.04278	-1.28099	-0.669952	-0.814129	-0.978289	-0.933696	-0.999012	-0.970463
SL0915	0.239587	0.0272572	-0.155814	0.284572	0.251195	0.605349	0.12795	0.238745	0.410462	0.523445	0.153941	0.232708	0.280233	0.346167
SL4181	1.60469	1.34256	1.31331	1.05344	1.23881	1.22978	1.86407	2.0537	1.76219	0.865731	1.96209	2.08076	1.72504	2.04868
SL0345	-1.55125	-1.40518	-1.6797	-2.03034	-1.578	-1.76339	-1.60778	-1.82009	-1.53748	-1.56658	-1.96001	-1.81986	-1.96026	-1.93444
SL0617	3.71901	3.80322	3.90554	4.40328	4.18034		4.54568	3.98841	4.32741		5.00184	5.05084	4.88605	5.18235
SL2469	-1.74003	-1.87098	-1.45487	-1.41064	-1.47049	-1.60428	-1.65089	-1.54962	-1.28659	-1.39697	-1.25653	-1.35786	-1.22856	-1.01502
SL1392	-0.0245605	0.398706	2.88348	0.429407	-0.252735	1.72706	0.380101	0.331892	0.591424	1.18979	-0.00926963	0.315703	-0.112521	0.460587
SL1400	1.83711	1.53916	2.95803	1.27357	1.27607	1.55531	1.98836	2.17617	1.54961	0.727814	1.48238	1.40966	1.53106	1.22145
SL3747	0.413283	0.891819	0.274214	0.0251951	0.538313	-0.0373051	0.76088	0.657996	0.936206	0.0175665	-1.25627	-0.418991	-1.37348	-0.922868
SL2307	2.7446	2.1216	1.27637	2.25005	2.69398	1.4809	1.6127	1.8173	1.65461	1.23388	2.40993	2.0553	2.09199	2.36127
SL3403	4.28461	3.71721	2.87731	4.9431	4.81147	3.04622	3.05954	2.88345	3.69326	3.56279	3.86192	3.3296	4.44764	3.25481
SL4165	0.759361	1.04369	1.08571	-0.0749496	0.509197	1.0587	1.05968	1.39291	0.591786	-0.0650466	0.44065	-0.0420213	0.109607	-0.0444162
SL4399	-0.537681	-0.385641	-0.0643829	-0.958036	-0.795897	-0.131453	-0.6966	-0.794709	-0.0577622	-0.136083	-0.541934	-0.680881	-0.432378	-0.836921
SL0349	-0.506885	-0.269071	0.207759	-0.892707	-0.716094	-0.221809	-0.580313	-0.310473	0.0102632	-0.197219	-0.362491	-0.488166	-0.293401	-0.372635
SL3454	1.43514	1.20449	1.11668	2.0507	1.75247	1.56577	1.14921	1.12884	1.36163	2.33924	1.68786	1.68566	1.56513	1.73429
SL0720	4.02521	3.83891	4.0534	4.13256	4.03152	4.13306	3.65379	3.71182	3.55533	3.11037	2.85969	2.68575	3.44956	2.66056
SL2755	-0.53846	-0.294929	-0.599734	-0.27538	-0.271599	-0.695356	-0.381958	-0.178344	-1.31456	-1.83786	-1.92454	-1.76905	-1.99976	-1.58803
SL3255	2.42451	2.03082	2.22913	2.7755	2.47281	2.39992	1.84126	2.0175	2.11431	2.47883	2.48564	2.2556	2.65353	2.26893
SL2546	-0.917022	-0.996383	-1.35435	-0.592355	-0.969387	-0.886	-1.33392	-1.15353	-0.846972	-0.683211	-1.13327	-1.069	-1.2269	-1.08281
SLP1_0045	-0.974993	-0.631703	-0.663977	-1.40709	-1.1788	-0.919503	-0.737512	-0.894624	-0.74785	-0.599363	-0.884113	-1.17655	-0.882021	-1.19099
SL0119	1.64255	1.71079	1.64862	1.99341	1.79816	1.71889	1.52482	1.68929	1.4599	2.85914	2.67344	3.02525	2.73886	2.84354
SL2202	-0.102258	-0.413028	-0.227271	0.373423	0.00371219	-0.239804	0.0250018	0.051759	-0.245002	0.0357352	-0.0655194	-0.0687922	-0.0222212	-0.0888186
SL3185	2.27877	1.94547	1.74054	2.62856	2.40305	1.82598	1.78669	1.87732	2.39176	2.35091	2.261	2.12291	2.60455	2.16252
SL3287	0.670463	0.696489	0.868771	1.00968	0.76089	0.927173	0.605912	0.630764	0.626089	1.23276	1.03675	1.02981	0.97426	0.959286
SL1183	-0.723736	-0.294048	-0.365104	-0.848212	-0.769861	-0.280576	-0.291496	-0.0657129	0.0428448	-1.03363	0.242595	0.715814	0.122155	0.237945
SL0348	-0.965289	-0.382524	0.515128	-1.55876	-0.904933	0.171939	-0.652236	-0.861401	0.212492	0.0478461	-1.54018	-1.25479	-0.546739	-0.982475
SL2974	-0.551087	-0.968778	-0.972027	-0.327035	-0.501982	-1.0436	-0.929304	-0.90457	-0.954576	-0.355326	-0.155457	-0.292645	-0.0251743	-0.456167
SL0480	3.74871	2.8243	1.86265	3.25922	3.58497	1.67545	1.69794	2.00089	1.99906	1.56361	1.97488	1.61234	2.1864	1.57557
SL1644	1.53064	1.49167	1.98655	1.42041	1.14757	1.84101	1.77094	1.74413	1.84214	0.791775	1.19345	1.14254	1.40257	1.08384
SEN1942
SL3329	-0.712216	-0.7383	-0.888358	-0.419811	-0.655651	-0.724081	-0.638141	-0.632964	-0.769488	-0.522785	-0.383402	-0.285588	-0.576718	-0.458277
SL3857	0.664227	0.75875	0.640249	0.544352	0.701982	0.499399	1.06891	1.09853	0.694902	0.0679501	0.28423	0.366294	0.243649	0.194793
SL2945	-0.395638	-0.374064	-0.470921	0.132903	-0.272599	-0.253573	-0.255677	-0.215053	-0.230377	0.198242	0.0437717	0.0988172	-0.0691435	0.00779965
SLP1_0082	-0.433085	0.0505408	0.292017	-0.592576	-0.495685	0.236168	-0.3397	-0.733882	0.185965	0.114899	-0.297817	-0.0272132	-0.42373	-0.190272
SL3097	-2.13971	-2.11579	-2.40638	-2.46363	-2.21237	-2.36636	-1.97429	-2.07251	-2.23598	-2.16475	-1.8646	-1.91022	-2.09806	-1.82168
SL4433	1.56648	1.39881	1.08824	1.63372	1.62706	1.05002	1.77027	1.83453	1.15923	-0.545528	0.11139	0.0410425	0.237966	-0.126325
SL2126	-1.46683	-0.985274	-0.731198	-1.8384	-1.15173	-0.969109	-1.20574	-1.2299	-1.05492	-0.899889	-1.237	-1.40756	-1.25977	-1.38451
SLP2_0045	-1.44875	-1.26298	-0.130266	-1.61924	-1.57005	-0.16535	-1.43203	-1.29882	-0.138763	-0.145148	-0.578002	-0.731602	-0.734874	-0.859129
SL1702	-1.73912	-1.44466	-1.08693	-1.26253	-1.50354	-1.25493	-1.16871	-1.17103	-1.34902	-0.494461	-1.23502	-1.28584	-1.20127	-1.30923
SL2038	-0.195152	0.497495	1.04206	-0.332149	0.975158	1.08503	0.660944	0.199899	0.945839	2.16182	0.0585949	0.43726	0.28717	0.326938
SL2735	-1.11088	-0.927897	-1.20733	-0.731919	-1.14872	-1.26293	-1.20559	-1.71594	-1.38971	-1.15421	-1.0842	-1.3061	-1.12174	-1.55433
STM0899
SL0805	1.8202	1.38878	1.01623	1.79373	1.48256	1.07716	0.713241	0.691848	0.218976	0.426529	0.709947	0.604494	0.675433	0.460729
SL3807	0.00826983	0.890134	-0.373851	1.43696	0.620171	0.452015	0.944982	0.463488	0.285289	1.87181	0.197981	0.194022	0.338567	0.725039
SL2402	-1.44936	-1.26074	-1.06833	-1.22658	-1.39955	-1.30767	-1.3085	-1.31224	-1.4698	-0.937738	-0.816531	-0.732572	-0.943963	-0.894536
SL0305	-0.339221	-0.618601	-0.617924	-0.462767	-0.513784	-0.426242	-0.436858	-0.433791	-0.53691	-0.414871	-0.581006	-0.478255	-0.534166	-0.51411
SL3292	1.07261	1.07046	0.851807	1.25833	1.13897	1.04975	0.911628	1.01476	1.27351	1.53323	1.42015	1.42615	1.50707	1.35696
SL3681	-0.575034	-0.658748	-0.941847	-0.0297455	-0.431696	-0.73447	-0.205035	-0.163539	-0.662452	0.213108	0.100028	-0.12611	0.218678	-0.180536
SL2167	2.38552	2.09244	1.96279	1.46334	1.86616	2.13221	0.562427	0.896676	0.610671	0.481139	0.0957889	0.0965291	-0.0883319	-0.0117417
SL1687	0.721571	0.560319	0.170789	1.05506	0.851702	0.494185	0.917869	1.0959	0.449105	0.625569	0.458783	0.579524	0.372344	0.524673
SL0574	-0.791081	-0.327325	-0.46614	-0.854524	-0.651754	-0.36507	-0.912516	-1.39832	-0.779434	2.13299	-1.27226	-1.19207	0.128	-1.24515
PSLT047	-0.432201	-0.048705	0.102051	-0.28771	-0.438809	-0.17121	-0.108243	-0.329792	-0.149994	0.468889	-0.632195	-0.313575	-0.549163	-0.384344
SL4197	3.2306	3.20437	2.94579	2.76898	2.6913	2.84894	1.63785	1.76857	0.563993	-0.94919	-1.0467	-0.869096	-0.904436	-1.09457
SL1412	-0.361854	-0.485075	0.00386527	-0.00818349	-0.626874	0.220508	-0.466015	-0.606194	-0.495149	-0.299943	-0.165819	-0.0787186	-0.626316	0.09337
SL0182	-0.162808	-0.842189	-0.671847	0.444319	0.0743118	-0.48876	-0.260544	-0.117113	-0.576597	0.0605089	-0.0503324	-0.178101	0.000794214	-0.0634093
SL0787	-0.205848	0.0734134	0.0944317	-0.686471	-0.439187	0.0520674	-0.248764	-0.466165	0.406365	0.16292	0.262479	0.272518	0.0554962	0.0018721
SL3819	-0.411839	-0.750983	-0.455262	-0.0834315	-0.504579	-0.398763	-0.707347	-1.68624	-0.672852	0.0437231	0.114038	0.0202875	-0.0180198	-0.0174207
SL3119	1.24057	0.899615	0.840221	0.509866	1.17942	1.28843	1.20622	1.457	-0.0191874	-0.0311146	0.989966	1.49425	0.143613	1.4042
SL3437	0.571646	0.399541	0.369876	0.121826	0.128034	0.641801	1.33461	1.58114	1.45548	0.286069	1.16677	1.41013	1.18642	1.40273
STM14_3206	-1.79942	-1.21242	-1.30899	-1.95405	-1.34634	-1.67492	-1.74757	-1.77943	-1.4556	-1.64588	-1.65348	-1.80271	-1.67287	-1.6606
SL4287	0.820199	0.605144	0.372437	1.05114	1.03313	0.23019	0.767377	0.778378	0.655939	0.560535	0.920007	0.974559	0.78408	0.949745
SL0165	1.46061	1.32268	1.18869	1.35261	1.47222	1.08819	1.62164	1.62125	1.09407	1.19143	1.10639	1.21682	1.26115	1.22417
SL0872	0.498174	0.642593	0.696023	0.497216	0.440843	0.843868	0.461532	0.44725	0.871912	0.999388	0.757594	0.754285	0.640205	0.789131
SL3186	1.56695	1.77205	1.43586	1.37026	1.41574	1.47317	2.02194	1.9896	1.74438	1.42851	1.80328	1.9093	1.78703	1.85831
SLP2_0029	-2.10904	-1.96393	-2.12751	-2.07612	-2.29226	-2.24973	-1.78164	-2.08601	-2.21738	-2.2181	-2.21422	-1.8737	-2.16734	-1.98347
[truncated: 3,352 more rows]
